# Supplementary material for: 3-[1-(4-Isobutyl­phen­yl)eth­yl]-4-[(E)-4-methyl­benzyl­ideneamino]-1H-1,2,4-triazole-5(4H)-thione
Source: Acta Crystallogr Sect E Struct Rep Online. 2008 Nov 13;64(Pt 12):o2313–4. doi: 10.1107/S1600536808036350 (PMC2960079; doi:10.1107/S1600536808036350)
Supplement: Supplementary file 2 [file e-64-o2313-Isup2.hkl]

#
# h,k,l, Fc-squared, Fo-squared, sigma(Fo-squared) and status flag
#
data_I
_shelx_title ' sb4_0m in P-1  (100K)'
_shelx_refln_list_code          4
_shelx_F_calc_maximum      141.71
_exptl_crystal_F_000       404.00
_reflns_d_resolution_high  0.6197
 
loop_
 _symmetry_equiv_pos_as_xyz
 'x, y, z'
 '-x, -y, -z'
 
_cell_length_a     7.7614
_cell_length_b    10.7649
_cell_length_c    12.9552
_cell_angle_alpha  85.900
_cell_angle_beta   78.575
_cell_angle_gamma  72.542
 
_shelx_F_squared_multiplier     1.000
 
loop_
 _refln_index_h
 _refln_index_k
 _refln_index_l
 _refln_F_squared_calc
 _refln_F_squared_meas
 _refln_F_squared_sigma
 _refln_observed_status
   1   0   0      280.19      264.49     32.07 o
   2   0   0      341.53      367.36      5.45 o
   3   0   0      227.83      224.90      2.65 o
   4   0   0      658.52      725.78      6.59 o
   5   0   0       23.97       32.43      0.70 o
   6   0   0      347.63      359.79      3.75 o
   7   0   0       47.09       53.66      1.11 o
   8   0   0        3.10        2.97      0.57 o
   9   0   0       19.60       18.95      1.33 o
  10   0   0       52.04       49.62      1.95 o
  11   0   0        9.53        7.07      1.12 o
 -11   1   0       20.56       24.50      3.01 o
 -10   1   0       16.89       18.02      1.19 o
  -9   1   0       15.59       12.83      0.86 o
  -8   1   0       34.53       29.99      1.19 o
  -7   1   0       20.66       15.91      0.84 o
  -6   1   0      293.95      271.97      2.97 o
  -5   1   0      181.19      182.78      2.48 o
  -4   1   0       94.89       91.27      1.19 o
  -3   1   0      423.50      490.15      5.09 o
  -2   1   0       10.62       15.59      0.62 o
  -1   1   0      256.63      266.02      3.52 o
   0   1   0     1702.68     1369.56     35.69 o
   1   1   0      848.00      905.06     19.89 o
   2   1   0     4499.63     4730.16     70.19 o
   3   1   0      403.35      424.93      5.26 o
   4   1   0        0.95        1.33      0.55 o
   5   1   0        1.46        0.83      0.21 o
   6   1   0       18.48       17.59      0.83 o
   7   1   0       67.35       72.43      1.70 o
   8   1   0       12.41       11.67      1.08 o
   9   1   0        0.16       -0.23      0.37 o
  10   1   0       19.55       17.51      1.43 o
  11   1   0        3.86        4.82      0.97 o
 -11   2   0       45.05       48.20      2.16 o
 -10   2   0       43.95       43.80      1.71 o
  -9   2   0        0.02       -0.22      0.51 o
  -8   2   0        0.13        0.14      0.46 o
  -7   2   0       51.61       57.36      1.52 o
  -6   2   0      356.38      298.51      4.57 o
  -5   2   0        8.57       13.78      0.61 o
  -4   2   0      259.05      229.71      2.59 o
  -3   2   0        0.38       -0.07      0.19 o
  -2   2   0        0.06       -0.39      0.19 o
  -1   2   0     2857.74     2910.34     33.18 o
   0   2   0     1184.44     1170.13     29.46 o
   1   2   0      132.29      148.55      3.43 o
   2   2   0      148.35      131.93      2.29 o
   3   2   0       18.86       25.97      0.54 o
   4   2   0      185.73      205.73      2.29 o
   5   2   0      115.62       93.41      1.35 o
   6   2   0      129.98      105.46      1.66 o
   7   2   0      208.48      209.67      2.55 o
   8   2   0      165.84      161.66      2.33 o
   9   2   0       52.12       51.96      1.39 o
  10   2   0        3.45        3.50      0.60 o
  11   2   0       61.42       61.39      2.17 o
  12   2   0        0.44        0.23      1.02 o
 -10   3   0       63.09       66.04      2.09 o
  -9   3   0       17.84       16.48      1.01 o
  -8   3   0       49.58       44.34      1.50 o
  -7   3   0        1.51        1.87      0.52 o
  -6   3   0       28.16       36.44      1.50 o
  -5   3   0       60.26       44.90      1.33 o
  -4   3   0       35.46       26.78      0.84 o
  -3   3   0      202.95      239.92      3.00 o
  -2   3   0      140.91      142.38      1.97 o
  -1   3   0      854.53      878.00      9.12 o
   0   3   0      876.50      839.09    103.80 o
   1   3   0      692.52      755.12     16.35 o
   2   3   0       84.44       94.55      1.73 o
   3   3   0       39.22       33.41      0.79 o
   4   3   0      424.17      428.39      4.29 o
   5   3   0       52.57       53.84      0.87 o
   6   3   0       65.98       64.17      1.06 o
   7   3   0      330.81      324.60      3.53 o
   8   3   0      168.55      173.14      2.71 o
   9   3   0       37.42       38.19      1.77 o
  10   3   0      236.63      251.92      4.40 o
  11   3   0        0.27        0.79      0.63 o
  12   3   0        0.32        0.45      0.98 o
 -10   4   0        8.15        7.97      1.27 o
  -9   4   0        0.65        1.35      0.75 o
  -8   4   0      109.29      100.51      2.91 o
  -7   4   0      136.88      128.88      3.13 o
  -6   4   0      285.86      279.88      4.94 o
  -5   4   0      329.46      316.99      5.20 o
  -4   4   0     1646.80     1548.33     15.80 o
  -3   4   0      516.50      534.23      5.94 o
  -2   4   0      102.75       83.50      1.29 o
  -1   4   0      753.42      767.88      8.14 o
   0   4   0     1366.96     1457.25     16.19 o
   1   4   0     2578.15     2611.76     27.45 o
   2   4   0      936.28     1022.97     13.87 o
   3   4   0      268.86      284.85      5.78 o
   4   4   0      560.79      561.22      6.25 o
   5   4   0       71.90       76.50      1.05 o
   6   4   0       20.42       20.35      0.69 o
   7   4   0      351.58      354.42      4.01 o
   8   4   0      124.92      127.24      2.18 o
   9   4   0      100.35       96.56      2.26 o
  10   4   0       68.43       64.53      1.82 o
  11   4   0      103.88      111.69      2.61 o
  12   4   0        2.80        2.60      1.10 o
 -10   5   0       27.89       24.29      4.72 o
  -9   5   0       40.11       39.39      1.76 o
  -8   5   0        0.01       -0.22      0.61 o
  -7   5   0      419.53      411.10      6.94 o
  -6   5   0      211.63      198.33      4.00 o
  -5   5   0       16.28       16.12      1.79 o
  -4   5   0       19.31       13.32      0.71 o
  -3   5   0     1680.70     1684.20     17.04 o
  -2   5   0        2.08        4.27      0.35 o
  -1   5   0      183.17      242.31      2.71 o
   0   5   0       46.78       43.16      0.92 o
   1   5   0        8.46        8.52      0.38 o
   2   5   0      123.00      138.07      2.12 o
   3   5   0      123.60       91.38      1.59 o
   4   5   0      116.22      128.02      4.64 o
   5   5   0        6.66        5.54      0.35 o
   6   5   0        0.27        0.10      0.36 o
   7   5   0      141.35      134.48      2.18 o
   8   5   0       65.31       69.87      2.59 o
   9   5   0       23.06       20.31      0.92 o
  10   5   0       42.38       41.93      1.46 o
  11   5   0       26.99       26.93      1.47 o
  12   5   0        6.25        5.36      1.17 o
  -9   6   0        2.02        4.22      1.95 o
  -8   6   0       28.91       31.31      1.56 o
  -7   6   0       15.78       19.38      1.43 o
  -6   6   0       47.67       49.14      1.89 o
  -5   6   0        7.14        6.56      0.82 o
  -4   6   0       10.68       13.68      0.83 o
  -3   6   0      109.63       98.39      1.81 o
  -2   6   0       77.56       64.52      1.29 o
  -1   6   0       44.40       69.15      1.12 o
   0   6   0     1777.64     1918.48     18.91 o
   1   6   0       30.80       50.88      0.82 o
   2   6   0        4.13        9.38      0.35 o
   3   6   0      230.20      214.74      3.25 o
   4   6   0      824.50      909.99     14.80 o
   5   6   0        0.00        0.10      0.28 o
   6   6   0        0.37       -0.35      0.33 o
   7   6   0       22.03       22.59      1.13 o
   8   6   0      121.28      118.38      2.26 o
   9   6   0      176.02      184.25      4.33 o
  10   6   0      147.80      145.59      4.85 o
  11   6   0        7.25        5.39      1.16 o
  12   6   0       30.26       32.69      2.03 o
  -9   7   0       20.16       20.37      2.19 o
  -8   7   0       15.07       15.77      1.24 o
  -7   7   0        2.08        1.82      0.69 o
  -6   7   0       87.96       81.65      2.53 o
  -5   7   0       73.59       72.82      2.78 o
  -4   7   0      411.11      393.96      5.50 o
  -3   7   0      525.54      502.05      5.96 o
  -2   7   0      386.74      379.19      4.60 o
  -1   7   0      472.45      453.92      5.00 o
   0   7   0       68.16       77.11      1.33 o
   1   7   0     1078.44     1180.91      9.21 o
   2   7   0      511.79      545.81      5.06 o
   3   7   0      142.59      146.89      2.12 o
   4   7   0       67.19       69.10      1.61 o
   5   7   0       53.18       45.13      1.36 o
   6   7   0       64.97       54.12      1.35 o
   7   7   0        0.34        0.32      0.41 o
   8   7   0      136.22      138.49      2.93 o
   9   7   0       21.33       23.07      1.28 o
  10   7   0       16.23       14.88      1.41 o
  11   7   0       28.98       30.18      1.90 o
  12   7   0        5.94        4.93      1.30 o
  -8   8   0       21.48       20.75      1.66 o
  -7   8   0        0.53        1.52      0.71 o
  -6   8   0        1.08        1.72      0.65 o
  -5   8   0        8.61        6.34      0.93 o
  -4   8   0      760.03      723.98      9.12 o
  -3   8   0      395.35      395.00      5.44 o
  -2   8   0      888.39      859.81     10.15 o
  -1   8   0       80.39       81.48      1.48 o
   0   8   0        0.86        1.30      0.41 o
   1   8   0     1870.88     1836.87     14.15 o
   2   8   0      209.81      200.39      1.96 o
   3   8   0        0.06       -0.37      0.34 o
   4   8   0       40.24       39.74      1.26 o
   5   8   0       98.48       79.47      1.89 o
   6   8   0       20.55       12.25      0.86 o
   7   8   0      106.35       95.72      3.01 o
   8   8   0        9.33        9.87      1.05 o
   9   8   0       46.49       54.09      2.44 o
  10   8   0       31.84       30.63      2.09 o
  11   8   0        1.02        1.44      1.06 o
  12   8   0       43.16       44.44      2.36 o
  -8   9   0        5.25        5.77      1.62 o
  -7   9   0       34.31       34.96      4.52 o
  -6   9   0       13.24       12.04      1.08 o
  -5   9   0       32.77       37.33      1.99 o
  -4   9   0      119.04      113.82      2.54 o
  -3   9   0       27.37       22.09      1.10 o
  -2   9   0      346.31      327.25      4.68 o
  -1   9   0       90.21       82.03      1.77 o
   0   9   0       28.13       17.28      0.69 o
   1   9   0       30.67       29.86      0.66 o
   2   9   0       54.30       47.07      0.75 o
   3   9   0       18.61       17.77      0.94 o
   4   9   0       48.59       53.62      1.53 o
   5   9   0        0.17        0.29      0.47 o
   6   9   0        0.96        1.16      0.77 o
   7   9   0       23.35       17.74      1.49 o
   8   9   0       31.94       25.39      3.37 o
   9   9   0       28.47       30.27      1.53 o
  10   9   0      177.96      188.15      4.00 o
  11   9   0       45.27       44.80      2.94 o
  -7  10   0        7.73        9.10      1.65 o
  -6  10   0        0.13       -0.48      0.68 o
  -5  10   0       18.68       20.13      1.26 o
  -4  10   0      265.41      258.95      4.31 o
  -3  10   0        0.29        0.19      0.48 o
  -2  10   0       14.94       17.84      1.33 o
  -1  10   0       97.25       96.06      1.81 o
   0  10   0      285.74      236.11      5.45 o
   1  10   0      105.26      102.48      1.43 o
   2  10   0      115.75      119.11      1.85 o
   3  10   0       27.24       21.51      0.87 o
   4  10   0     1158.24     1137.76     24.56 o
   5  10   0      458.43      466.61     13.21 o
   6  10   0       23.75       19.81      2.36 o
   7  10   0       28.43       23.49      2.64 o
   8  10   0      150.16      138.80      6.26 o
   9  10   0        5.78       10.19      2.22 o
  10  10   0       40.52       38.70      4.09 o
  11  10   0       21.08       19.11      2.29 o
  -6  11   0      128.17      128.46      4.48 o
  -5  11   0       30.76       31.67      1.58 o
  -4  11   0        4.60        4.94      0.82 o
  -3  11   0      405.30      413.83      5.93 o
  -2  11   0       49.07       50.94      1.43 o
  -1  11   0        0.19        0.19      0.40 o
   0  11   0        0.05        0.15      0.34 o
   1  11   0      136.43      133.63      3.47 o
   2  11   0        0.19        0.49      0.50 o
   3  11   0       14.16       16.60      2.27 o
   4  11   0       39.19       46.96      3.33 o
   5  11   0       50.50       51.66      3.50 o
   6  11   0      105.99      101.31      5.18 o
   7  11   0       90.97       81.41      4.75 o
   8  11   0       67.81       57.25      4.13 o
   9  11   0       62.22       63.26      4.49 o
  10  11   0       63.61       66.03      4.88 o
  11  11   0        7.71        7.47      1.79 o
  -5  12   0       67.95       73.63      6.31 o
  -4  12   0       28.67       28.73      1.76 o
  -3  12   0       15.03       15.08      1.34 o
  -2  12   0      182.17      183.37      3.44 o
  -1  12   0      131.37      134.68      2.72 o
   0  12   0        0.43        1.78      0.59 o
   1  12   0        0.21        0.48      0.63 o
   2  12   0        0.94        1.30      0.59 o
   3  12   0        6.83        4.98      1.01 o
   4  12   0       53.22       48.73      3.52 o
   5  12   0       51.92       51.32      3.84 o
   6  12   0        0.00        0.32      1.24 o
   7  12   0       28.79       21.32      2.83 o
   8  12   0       19.76       21.10      2.93 o
   9  12   0        3.35        2.39      1.86 o
  10  12   0        1.84        0.45      1.86 o
  -5  13   0      133.68      137.78      6.76 o
  -4  13   0       23.28       27.86      2.25 o
  -3  13   0       38.63       39.12      1.95 o
  -2  13   0       31.40       33.13      1.69 o
  -1  13   0      136.61      150.91      4.52 o
   0  13   0        0.60        1.91      1.21 o
   1  13   0        4.45        3.63      0.93 o
   2  13   0       20.64       20.89      2.03 o
   3  13   0        0.17        1.38      1.36 o
   4  13   0       32.43       34.27      3.21 o
   5  13   0       18.58       14.36      2.41 o
   6  13   0      106.63      117.59      6.01 o
   7  13   0       29.92       31.91      3.45 o
   8  13   0        1.33        1.58      1.81 o
   9  13   0       76.34       87.41      5.69 o
  10  13   0       37.18       41.56      4.32 o
  -4  14   0       88.18      101.97      5.65 o
  -3  14   0       14.97       15.08      3.10 o
  -2  14   0       31.12       34.35      2.46 o
  -1  14   0        5.21        6.02      1.77 o
   0  14   0      114.72      112.39      4.91 o
   1  14   0      365.05      387.44     10.76 o
   2  14   0        0.28       -2.03      1.14 o
   3  14   0        0.64        0.82      1.57 o
   4  14   0        7.70        3.50      1.90 o
   5  14   0        0.19        1.08      1.49 o
   6  14   0      130.31      145.44      7.07 o
   7  14   0       11.46        7.92      2.42 o
   8  14   0        0.00        1.94      1.95 o
   9  14   0       31.82       40.91      4.14 o
  -2  15   0       16.75       17.80      2.74 o
  -1  15   0       38.89       34.62      3.11 o
   0  15   0       24.06       18.94      2.45 o
   2  15   0       59.46       74.29      4.61 o
   3  15   0       68.28       65.34      4.45 o
   4  15   0       15.91       13.84      2.63 o
   5  15   0       45.10       41.06      3.88 o
   6  15   0       18.30       15.84      2.89 o
   7  15   0       56.33       56.04      4.61 o
   8  15   0        5.94        8.85      2.70 o
  -1  16   0        7.83       10.73      2.42 o
   3  16   0        0.12       -0.39      1.70 o
   4  16   0       17.26       11.71      2.74 o
   5  16   0        5.11        3.07      2.14 o
   6  16   0       35.03       38.11      4.14 o
   7  16   0        3.59        4.69      2.28 o
   3  17   0       29.93       28.26      3.53 o
   4  17   0       47.84       65.30      5.04 o
   5  17   0       28.35       23.33      3.51 o
  -5 -17   1        0.80       -0.16      1.91 o
  -4 -17   1        2.24        2.40      2.15 o
  -3 -17   1       86.31       87.93      5.65 o
  -7 -16   1        0.46       -0.26      1.92 o
  -6 -16   1       64.46       74.57      5.41 o
  -5 -16   1      204.50      222.51      9.35 o
  -4 -16   1       17.13       12.81      2.79 o
  -3 -16   1        0.53       -1.29      1.71 o
   0 -16   1       54.93       58.97      3.68 o
   1 -16   1        1.69        2.46      1.81 o
  -8 -15   1       37.42       43.75      4.46 o
  -7 -15   1       28.42       30.90      3.77 o
  -6 -15   1        5.97        8.02      2.45 o
  -5 -15   1       10.66        7.36      2.34 o
  -4 -15   1      108.25      116.63      6.28 o
  -3 -15   1        1.12        1.69      1.85 o
  -2 -15   1       14.79       14.76      2.52 o
  -1 -15   1       12.84       10.63      1.47 o
   0 -15   1       27.28       33.45      2.93 o
   1 -15   1       91.98       91.27      4.75 o
   2 -15   1       39.19       40.33      3.53 o
  -9 -14   1        0.68        1.29      2.06 o
  -8 -14   1       64.43       68.54      5.11 o
  -7 -14   1        0.10        1.20      1.79 o
  -6 -14   1       36.60       50.10      4.21 o
  -5 -14   1        1.45        1.26      1.64 o
  -4 -14   1      115.75      133.41      6.43 o
  -3 -14   1       13.40       10.90      2.36 o
  -2 -14   1        1.57        0.48      0.74 o
  -1 -14   1      102.66      112.40      3.50 o
   0 -14   1        0.50        1.55      1.40 o
   1 -14   1        0.16        2.03      1.46 o
   2 -14   1        0.18        0.73      0.99 o
   3 -14   1        0.58        0.00      1.11 o
   4 -14   1       40.75       34.65      3.70 o
 -10 -13   1       87.04       89.66      6.08 o
  -9 -13   1      206.35      225.09      9.42 o
  -8 -13   1        8.73        7.76      2.33 o
  -7 -13   1       17.33       14.73      2.66 o
  -6 -13   1       45.16       40.11      3.69 o
  -5 -13   1        6.93        6.02      1.97 o
  -4 -13   1      161.54      169.80      7.10 o
  -3 -13   1       79.90       84.49      3.03 o
  -2 -13   1       21.79       23.56      1.35 o
  -1 -13   1        4.92        3.35      0.95 o
   0 -13   1        0.55        0.28      1.13 o
   1 -13   1      179.49      200.58      6.07 o
   2 -13   1        6.49        5.41      0.99 o
   3 -13   1       50.36       55.48      2.22 o
   4 -13   1       66.36       70.92      3.21 o
   5 -13   1        8.16        9.25      2.53 o
 -10 -12   1       15.91       11.59      2.70 o
  -9 -12   1       10.73        8.00      2.37 o
  -8 -12   1       69.13       65.57      4.59 o
  -7 -12   1       46.70       46.75      3.86 o
  -6 -12   1        9.72        7.81      1.92 o
  -5 -12   1       78.11       71.50      4.47 o
  -4 -12   1      423.53      442.14      8.65 o
  -3 -12   1       30.33       39.20      1.99 o
  -2 -12   1        0.56        1.03      0.56 o
  -1 -12   1       94.03       96.05      3.00 o
   0 -12   1        4.92        4.98      0.87 o
   1 -12   1        8.24        7.01      0.86 o
   2 -12   1       60.86       70.15      4.69 o
   3 -12   1       32.17       34.12      2.31 o
   4 -12   1       17.26       15.13      1.41 o
   5 -12   1       27.18       28.84      2.48 o
   6 -12   1       73.11       85.47      5.46 o
 -11 -11   1        0.63        0.52      1.38 o
 -10 -11   1       31.01       33.95      3.69 o
  -9 -11   1       43.61       49.22      4.00 o
  -8 -11   1       18.16       14.14      2.49 o
  -7 -11   1        0.35       -0.94      1.16 o
  -6 -11   1       21.52       20.32      2.61 o
  -5 -11   1        2.83        2.88      1.52 o
  -4 -11   1        0.52        1.54      0.74 o
  -3 -11   1      515.32      532.51      9.80 o
  -2 -11   1      144.51      145.88      3.01 o
  -1 -11   1       34.33       22.31      1.69 o
   0 -11   1      246.28      253.42      6.96 o
   1 -11   1        0.08        0.32      0.55 o
   2 -11   1      228.34      232.02      5.49 o
   3 -11   1       36.52       32.92      2.02 o
   4 -11   1       32.23       33.90      1.78 o
   5 -11   1        0.01        0.25      0.80 o
   6 -11   1       70.13       67.81      3.20 o
 -11 -10   1        2.05        3.23      1.46 o
 -10 -10   1        2.71        2.31      1.05 o
  -9 -10   1       68.88       79.15      4.86 o
  -8 -10   1      345.76      345.40     11.26 o
  -7 -10   1        0.43        0.77      1.30 o
  -6 -10   1        2.09        0.37      1.09 o
  -5 -10   1      310.74      299.23      6.20 o
  -4 -10   1       37.79       41.93      1.88 o
  -3 -10   1      256.03      243.37      7.11 o
  -2 -10   1      228.38      233.96      4.02 o
  -1 -10   1       66.21       55.17      1.20 o
   0 -10   1        0.87       -0.08      0.36 o
   1 -10   1       83.75       83.58      1.85 o
   2 -10   1        6.15        7.99      0.73 o
   3 -10   1        9.77        6.41      0.85 o
   4 -10   1       73.45       65.17      2.22 o
   5 -10   1       16.78       16.87      1.84 o
   6 -10   1        0.46        1.19      0.87 o
   7 -10   1       86.73       96.68      3.85 o
 -11  -9   1        4.98        2.19      1.45 o
 -10  -9   1       63.36       62.42      3.52 o
  -9  -9   1      166.17      168.85      4.35 o
  -8  -9   1      102.89       95.42      4.93 o
  -7  -9   1      204.29      201.64      7.45 o
  -6  -9   1      264.47      255.47      5.50 o
  -5  -9   1      191.62      171.80      4.06 o
  -4  -9   1      390.60      403.64      7.52 o
  -3  -9   1       29.77       25.48      1.17 o
  -2  -9   1      179.23      169.23      2.02 o
  -1  -9   1       60.01       50.70      0.97 o
   0  -9   1      297.20      287.27      4.49 o
   1  -9   1      202.25      191.73      3.01 o
   2  -9   1      310.56      289.66      4.24 o
   3  -9   1        4.71        4.73      0.72 o
   4  -9   1       52.02       46.92      1.82 o
   5  -9   1      190.03      192.05      4.16 o
   6  -9   1      138.01      132.85      3.50 o
   7  -9   1        0.10       -1.02      0.90 o
   8  -9   1       12.47       13.80      4.00 o
 -11  -8   1       13.97       13.99      1.88 o
 -10  -8   1        8.86        8.08      1.30 o
  -9  -8   1       10.98        9.99      1.04 o
  -8  -8   1      157.82      160.14      3.26 o
  -7  -8   1       98.16      100.85      2.02 o
  -6  -8   1       11.18       16.85      0.98 o
  -5  -8   1      151.54      147.62      2.81 o
  -4  -8   1       16.75       15.77      0.85 o
  -3  -8   1       34.05       40.06      1.21 o
  -2  -8   1       18.77       25.70      0.59 o
  -1  -8   1      783.14      808.85      7.05 o
   0  -8   1       60.90       73.27      1.49 o
   1  -8   1       57.03       44.63      1.04 o
   2  -8   1      115.05      106.18      2.08 o
   3  -8   1        0.10       -0.61      0.39 o
   4  -8   1      475.98      448.02      7.07 o
   5  -8   1       12.59       10.20      1.03 o
   6  -8   1       65.40       61.21      2.25 o
   7  -8   1       82.70       83.12      2.77 o
   8  -8   1        2.12        0.54      1.33 o
 -12  -7   1        2.04        1.26      1.08 o
 -11  -7   1        9.21        8.51      2.33 o
 -10  -7   1       74.12       72.72      3.03 o
  -9  -7   1        7.90        9.10      1.36 o
  -8  -7   1        5.03        5.74      0.68 o
  -7  -7   1      257.50      254.97      3.68 o
  -6  -7   1        1.53        1.76      0.43 o
  -5  -7   1       29.03       15.66      1.32 o
  -4  -7   1       44.77       53.24      1.73 o
  -3  -7   1       22.18       32.19      1.02 o
  -2  -7   1      400.28      471.05      3.93 o
  -1  -7   1       10.07        9.17      0.35 o
   0  -7   1       37.85       55.88      1.19 o
   1  -7   1      802.89      813.29      7.81 o
   2  -7   1      152.96      154.52      2.33 o
   3  -7   1       46.81       40.32      1.15 o
   4  -7   1      152.70      146.98      3.13 o
   5  -7   1      364.38      346.66      5.90 o
   6  -7   1       24.48       18.24      1.32 o
   7  -7   1       14.69       12.09      1.25 o
   8  -7   1        3.48        3.05      0.86 o
   9  -7   1        2.87        3.57      1.45 o
 -12  -6   1       91.02       91.54      4.10 o
 -11  -6   1        6.42        4.53      1.31 o
 -10  -6   1        5.15        4.51      1.07 o
  -9  -6   1       47.88       47.25      1.71 o
  -8  -6   1      118.40      119.74      2.63 o
  -7  -6   1        1.55        0.90      0.44 o
  -6  -6   1      224.75      213.53      3.07 o
  -5  -6   1        4.07        4.51      0.44 o
  -4  -6   1        1.74       -0.13      0.30 o
  -3  -6   1       12.61       14.13      0.80 o
  -2  -6   1        3.08        0.70      0.19 o
  -1  -6   1      304.06      331.32      3.05 o
   0  -6   1      707.37      770.78      8.89 o
   1  -6   1      264.76      268.54      2.77 o
   2  -6   1        0.28        0.15      0.24 o
   3  -6   1      849.38      801.09      8.70 o
   4  -6   1        1.49        1.39      0.45 o
   5  -6   1       29.70       28.69      1.35 o
   6  -6   1      117.09      119.43      2.98 o
   7  -6   1        2.62        0.97      0.73 o
   8  -6   1        1.00        1.42      1.15 o
   9  -6   1        8.20        8.53      1.29 o
 -12  -5   1        0.13        0.33      1.00 o
 -11  -5   1       63.49       66.23      2.55 o
 -10  -5   1        0.07       -0.94      0.47 o
  -9  -5   1       61.40       60.23      1.89 o
  -8  -5   1     1397.32     1401.73     15.19 o
  -7  -5   1       22.80       24.06      0.77 o
  -6  -5   1       27.17       28.12      0.73 o
  -5  -5   1      115.28      125.37      1.98 o
  -4  -5   1      238.20      287.41      3.53 o
  -3  -5   1      218.33      187.53      3.62 o
  -2  -5   1      256.86      259.68      3.59 o
  -1  -5   1      122.19      128.91      1.45 o
   0  -5   1       20.65       10.64      0.79 o
   1  -5   1        2.22        4.48      0.30 o
   2  -5   1     1000.73     1082.49     10.34 o
   3  -5   1       78.21       72.33      1.41 o
   4  -5   1      772.41      729.92      9.07 o
   5  -5   1       24.43       23.30      1.21 o
   6  -5   1      524.78      504.74      7.81 o
   7  -5   1       29.10       25.43      1.48 o
   8  -5   1        0.88        0.38      0.77 o
   9  -5   1       37.83       39.66      1.71 o
  10  -5   1       18.38       15.33      2.05 o
 -12  -4   1       90.40       98.08      6.61 o
 -11  -4   1       22.21       22.95      1.14 o
 -10  -4   1        0.56        0.04      0.55 o
  -9  -4   1        6.07        5.24      0.64 o
  -8  -4   1       57.58       57.25      1.54 o
  -7  -4   1       97.25      100.09      1.55 o
  -6  -4   1      292.33      296.94      3.38 o
  -5  -4   1       36.91       30.13      0.62 o
  -4  -4   1       62.38       60.94      0.83 o
  -3  -4   1     1205.01     1307.12     20.01 o
  -2  -4   1     1331.61     1438.68     21.77 o
  -1  -4   1       19.19       12.53      0.44 o
   0  -4   1      626.52      724.04     12.19 o
   1  -4   1        0.03        0.18      0.16 o
   2  -4   1      217.24      196.68      2.50 o
   3  -4   1      151.00      165.16      2.33 o
   4  -4   1        3.65        3.87      1.00 o
   5  -4   1      618.00      597.99      7.75 o
   6  -4   1      143.97      147.12      3.19 o
   7  -4   1       39.98       42.39      4.04 o
   8  -4   1      219.77      209.49      4.46 o
   9  -4   1      223.04      219.55      4.82 o
  10  -4   1       16.73       17.69      1.59 o
 -12  -3   1        2.12        2.54      1.13 o
 -11  -3   1        0.97       -0.08      0.78 o
 -10  -3   1        7.08        6.73      0.75 o
  -9  -3   1      115.66      119.79      2.25 o
  -8  -3   1       72.15       72.18      1.60 o
  -7  -3   1      516.75      504.73      5.58 o
  -6  -3   1       52.31       56.07      0.94 o
  -5  -3   1       19.02       21.42      0.48 o
  -4  -3   1      223.67      232.94      2.33 o
  -3  -3   1      144.37      134.71      1.51 o
  -2  -3   1     1221.78     1294.36     28.33 o
  -1  -3   1     1032.13     1164.91     22.11 o
   0  -3   1     1102.06     1111.63     15.24 o
   1  -3   1      295.83      313.80      3.52 o
   2  -3   1      146.00      139.58      2.93 o
   3  -3   1      410.19      390.97      4.45 o
   4  -3   1       80.66       91.73      1.81 o
   5  -3   1      133.79      139.37      2.11 o
   6  -3   1      437.62      392.42      5.21 o
   7  -3   1       21.35       22.06      1.02 o
   8  -3   1        0.49        0.10      0.51 o
   9  -3   1      124.95      123.42      2.72 o
  10  -3   1       12.41       13.65      1.03 o
  11  -3   1        4.93        4.99      1.11 o
 -11  -2   1       21.74       19.83      2.02 o
 -10  -2   1       56.65       60.38      3.15 o
  -9  -2   1        8.28        8.09      0.69 o
  -8  -2   1      236.96      241.33      4.21 o
  -7  -2   1      166.49      177.54      2.28 o
  -6  -2   1       29.66       26.07      0.60 o
  -5  -2   1       41.81       33.20      0.66 o
  -4  -2   1      407.52      407.32      3.81 o
  -3  -2   1      220.71      216.41      2.53 o
  -2  -2   1        8.90        7.41      0.39 o
   0  -2   1      231.02      262.98     10.25 o
   1  -2   1       59.14       65.37      1.26 o
   2  -2   1     1256.21     1300.32     14.58 o
   3  -2   1      445.95      495.50      6.02 o
   4  -2   1      360.68      344.02      4.31 o
   5  -2   1       44.89       45.65      1.05 o
   6  -2   1      106.18       88.22      1.78 o
   7  -2   1       13.27       12.05      1.29 o
   8  -2   1       34.41       28.20      1.63 o
   9  -2   1        5.66        5.16      0.76 o
  10  -2   1        1.49        2.18      0.95 o
  11  -2   1        2.71        1.37      0.96 o
 -11  -1   1        0.03        0.74      0.82 o
 -10  -1   1       24.46       25.97      1.78 o
  -9  -1   1      229.51      231.57      4.32 o
  -8  -1   1        0.01        0.55      0.33 o
  -7  -1   1      128.89      121.88      1.82 o
  -6  -1   1       11.00       10.25      0.54 o
  -5  -1   1       22.75       26.33      0.64 o
  -4  -1   1      136.06      146.41      1.69 o
  -3  -1   1       49.52       42.47      0.65 o
  -2  -1   1       91.95       88.02      1.01 o
  -1  -1   1     4945.16     5176.98    114.96 o
   0  -1   1      213.41      225.67      5.08 o
   1  -1   1      109.33      117.68      3.02 o
   2  -1   1     5436.18     5703.48     84.85 o
   3  -1   1     2340.01     2693.79     43.16 o
   4  -1   1       74.28       68.26      0.97 o
   5  -1   1      708.56      696.64      6.50 o
   6  -1   1        0.86        0.28      0.21 o
   7  -1   1       17.48       17.75      0.88 o
   8  -1   1       37.76       38.26      1.30 o
   9  -1   1        0.09        0.64      0.57 o
  10  -1   1      145.16      157.00      4.35 o
  11  -1   1       76.56       81.64      2.67 o
 -11   0   1       54.46       58.48      2.29 o
 -10   0   1        1.32        2.86      0.88 o
  -9   0   1       13.43       15.34      1.37 o
  -8   0   1       56.39       59.62      1.41 o
  -7   0   1      185.61      169.27      2.10 o
  -6   0   1       13.32       13.56      0.54 o
  -5   0   1      212.83      219.56      2.45 o
  -4   0   1      672.45      721.86      6.12 o
  -3   0   1        1.79        0.09      0.12 o
  -2   0   1        3.50        2.71      0.18 o
  -1   0   1      241.26      257.86      9.61 o
   0   0   1     3147.32     2348.47     55.47 o
   1   0   1      657.87      693.61     15.33 o
   2   0   1      288.98      276.80      4.64 o
   3   0   1      460.55      491.25      5.31 o
   4   0   1       42.19       47.38      0.82 o
   5   0   1      132.65      157.26      1.88 o
   6   0   1      349.48      327.05      4.21 o
   7   0   1      525.95      480.10      5.18 o
   8   0   1       19.77       21.33      1.00 o
   9   0   1        6.91        6.66      1.14 o
  10   0   1       18.53       17.20      1.99 o
  11   0   1       96.25       94.42      3.73 o
 -11   1   1       95.69       96.35      2.94 o
 -10   1   1        2.29        1.03      0.85 o
  -9   1   1       86.85       87.99      2.30 o
  -8   1   1      167.72      162.98      2.59 o
  -7   1   1       20.97       15.05      0.84 o
  -6   1   1        4.12        5.83      0.50 o
  -5   1   1      270.37      272.60      3.37 o
  -4   1   1     1376.72     1437.66     12.91 o
  -3   1   1      949.69     1033.59     10.45 o
  -2   1   1      131.50      140.16      1.81 o
  -1   1   1       94.27      101.82      1.74 o
   0   1   1     1599.94     1526.60    158.07 o
   2   1   1    20081.89     7440.18    170.55 o
   3   1   1      241.39      240.78      2.79 o
   4   1   1      307.16      308.73      3.60 o
   5   1   1       77.36       75.04      1.18 o
   6   1   1      121.24      136.39      1.88 o
   7   1   1       30.15       31.20      0.87 o
   8   1   1       24.87       21.95      0.80 o
   9   1   1       13.45       12.24      0.68 o
  10   1   1        7.46        6.56      0.95 o
  11   1   1        1.05        1.77      0.88 o
  12   1   1        0.01        0.43      1.02 o
 -11   2   1       45.94       44.53      2.13 o
 -10   2   1      110.23      116.26      2.76 o
  -9   2   1       27.09       30.42      1.36 o
  -8   2   1       32.76       30.94      1.12 o
  -7   2   1        0.69        0.79      0.45 o
  -6   2   1       15.50       19.13      0.86 o
  -5   2   1       41.46       36.18      0.94 o
  -4   2   1      126.23      113.96      1.56 o
  -3   2   1      220.29      202.39      2.57 o
  -2   2   1       39.69       30.70      0.70 o
  -1   2   1       16.13       17.44      0.51 o
   0   2   1     1946.95     2063.31     38.67 o
   2   2   1       80.88       73.13      2.09 o
   3   2   1      220.53      205.97      2.40 o
   4   2   1       52.65       67.60      1.13 o
   5   2   1       22.34       23.22      0.62 o
   6   2   1       46.83       49.99      0.99 o
   7   2   1       31.15       33.05      0.98 o
   8   2   1       12.93       11.77      0.72 o
   9   2   1        8.45       10.88      0.76 o
  10   2   1        2.78        3.12      0.59 o
  11   2   1        8.27        7.01      1.08 o
  12   2   1       25.83       25.55      1.93 o
 -10   3   1       64.44       66.58      3.47 o
  -9   3   1       23.12       23.96      1.14 o
  -8   3   1       58.47       55.11      2.10 o
  -7   3   1       22.35       23.07      1.14 o
  -6   3   1        9.03        9.24      0.87 o
  -5   3   1        4.06        4.03      0.55 o
  -4   3   1        1.47        0.97      0.41 o
  -3   3   1      753.70      749.51      7.39 o
  -2   3   1      139.56      109.34      1.48 o
  -1   3   1      119.37      132.80      2.00 o
   0   3   1      352.75      370.52      4.30 o
   1   3   1     1593.83     1585.19     22.78 o
   2   3   1      330.26      321.01      5.13 o
   3   3   1        7.82       14.57      0.55 o
   4   3   1        2.06        0.00      0.22 o
   5   3   1       38.34       39.68      0.76 o
   6   3   1      540.59      516.52      4.89 o
   7   3   1       47.96       51.12      1.10 o
   8   3   1      185.98      190.77      4.05 o
   9   3   1       37.55       36.61      1.60 o
  10   3   1        1.04        0.71      0.56 o
  11   3   1        3.82        1.97      0.69 o
  12   3   1        4.22        4.04      2.06 o
 -10   4   1       12.15       12.19      1.46 o
  -9   4   1       18.87       17.35      1.27 o
  -8   4   1      155.87      163.15      3.25 o
  -7   4   1      229.52      222.16      3.78 o
  -6   4   1      117.48      112.54      3.14 o
  -5   4   1       12.81        9.25      0.73 o
  -4   4   1        0.04        0.58      0.33 o
  -3   4   1        0.04        0.33      0.23 o
  -2   4   1       22.57       18.05      0.56 o
  -1   4   1     1922.97     2066.72     21.01 o
   0   4   1       17.10        9.29      0.40 o
   1   4   1      200.10      212.06      2.28 o
   2   4   1     1533.77     1635.45     20.17 o
   3   4   1     1568.90     1766.46     21.80 o
   4   4   1      926.09     1103.12     10.36 o
   5   4   1       15.18        8.95      0.36 o
   6   4   1      339.41      341.96      3.42 o
   7   4   1      553.22      542.63      5.22 o
   8   4   1        0.67        1.24      0.70 o
   9   4   1      192.54      199.83      3.06 o
  10   4   1      116.81      119.47      2.55 o
  11   4   1       14.78       14.31      1.64 o
  12   4   1       19.45       17.43      2.03 o
 -10   5   1       25.27       22.93      2.38 o
  -9   5   1       33.20       33.83      2.40 o
  -8   5   1        7.04       10.64      1.05 o
  -7   5   1        0.02       -0.25      0.56 o
  -6   5   1      196.84      190.73      3.93 o
  -5   5   1      131.27      121.63      2.43 o
  -4   5   1      674.56      654.47      7.42 o
  -3   5   1     1214.02     1189.10     12.34 o
  -2   5   1       62.50       80.45      1.32 o
  -1   5   1      285.30      347.87      3.58 o
   0   5   1     1021.25     1025.44     11.45 o
   1   5   1        1.48        1.45      0.39 o
   2   5   1      454.28      489.92      4.90 o
   3   5   1        0.26       -0.11      0.25 o
   4   5   1      519.07      618.95      9.31 o
   5   5   1        0.02        0.19      0.24 o
   6   5   1      162.51      175.22      2.28 o
   7   5   1      182.90      179.95      2.33 o
   8   5   1       71.70       71.73      1.37 o
   9   5   1       11.32       10.61      1.59 o
  10   5   1        3.65        4.24      0.84 o
  11   5   1       40.76       41.80      1.56 o
  12   5   1        0.47        0.45      1.89 o
  -9   6   1       32.12       31.63      2.99 o
  -8   6   1       35.27       34.18      1.62 o
  -7   6   1      198.58      199.57      3.71 o
  -6   6   1       12.65       11.33      0.93 o
  -5   6   1      106.84       99.55      2.24 o
  -4   6   1       40.37       38.39      1.28 o
  -3   6   1      385.50      367.25      4.56 o
  -2   6   1      133.36      129.04      1.76 o
  -1   6   1      743.10      726.63      6.98 o
   0   6   1       10.73       16.87      0.56 o
   1   6   1      830.11      827.66     10.81 o
   2   6   1      149.19      145.73      2.15 o
   3   6   1       75.17       84.39      3.34 o
   4   6   1      100.67       88.01      3.84 o
   5   6   1       30.01       33.15      0.76 o
   6   6   1        8.82        7.95      0.88 o
   7   6   1        0.09        0.38      0.40 o
   8   6   1       42.40       40.11      1.48 o
   9   6   1        7.70        6.90      1.46 o
  10   6   1      129.92      119.97      3.44 o
  11   6   1        3.11        2.77      1.01 o
  12   6   1        3.85        4.32      1.18 o
  -9   7   1       11.13       10.39      1.85 o
  -8   7   1        3.45        2.78      1.09 o
  -7   7   1       19.57       20.35      1.56 o
  -6   7   1        4.95        5.03      1.06 o
  -5   7   1       33.77       31.46      1.16 o
  -4   7   1        1.84        1.27      0.63 o
  -3   7   1      140.12      132.96      2.27 o
  -2   7   1        2.79        2.75      0.45 o
  -1   7   1      219.96      212.98      2.73 o
   0   7   1       18.44       14.67      0.52 o
   1   7   1      603.22      608.80      5.81 o
   2   7   1      735.66      791.65      7.12 o
   3   7   1       82.18       89.94      1.78 o
   4   7   1        6.50        6.41      0.50 o
   5   7   1      142.96      139.38      2.60 o
   6   7   1        0.24        0.00      0.44 o
   7   7   1        4.10        4.61      0.65 o
   8   7   1       36.16       37.36      2.67 o
   9   7   1        0.39       -0.01      0.61 o
  10   7   1       14.48       11.95      1.91 o
  11   7   1       79.79       86.29      3.08 o
  12   7   1        4.29        5.43      1.30 o
  -8   8   1        5.73        3.32      1.11 o
  -7   8   1        2.28        1.76      0.73 o
  -6   8   1       65.01       70.78      2.09 o
  -5   8   1        1.47        0.82      0.51 o
  -4   8   1      267.04      240.41      3.51 o
  -3   8   1      348.59      323.61      4.17 o
  -2   8   1      203.07      203.24      2.87 o
  -1   8   1      159.28      138.17      1.88 o
   0   8   1      140.11      142.98      2.04 o
   1   8   1     1301.77     1263.88     10.62 o
   2   8   1        3.35        4.12      0.40 o
   3   8   1     1446.43     1453.64     19.12 o
   4   8   1      500.82      516.60      7.18 o
   5   8   1        0.27        0.48      0.83 o
   6   8   1        0.20       -0.69      1.22 o
   7   8   1        1.85        1.00      0.82 o
   8   8   1        0.45       -0.19      0.56 o
   9   8   1        4.06        4.90      1.23 o
  10   8   1       16.27       16.32      3.47 o
  11   8   1       31.65       33.48      4.57 o
  12   8   1       47.19       49.22      2.45 o
  -8   9   1        4.07        2.31      1.47 o
  -7   9   1      113.99      116.42      3.39 o
  -6   9   1        0.03       -0.15      0.61 o
  -5   9   1       50.62       46.99      1.69 o
  -4   9   1       37.58       38.18      1.30 o
  -3   9   1        1.55       -0.20      0.41 o
  -2   9   1      558.99      519.35      5.98 o
  -1   9   1      130.00      138.67      2.30 o
   0   9   1      106.06       83.37      1.51 o
   1   9   1      416.59      398.14      3.77 o
   2   9   1       62.37       63.31      1.01 o
   3   9   1     2200.29     2211.70     30.65 o
   4   9   1        4.45        5.58      0.67 o
   5   9   1        0.90        0.78      0.79 o
   6   9   1       19.01       20.88      1.45 o
   7   9   1      121.34      111.61      3.37 o
   8   9   1       21.00       19.04      1.58 o
   9   9   1        0.02        0.31      0.69 o
  10   9   1       35.42       38.22      2.39 o
  11   9   1        0.03        1.22      1.54 o
  12   9   1        2.96        1.42      1.53 o
  -7  10   1       13.14       14.72      1.97 o
  -6  10   1        2.41        2.24      0.82 o
  -5  10   1        7.08        8.93      0.98 o
  -4  10   1        8.14        5.33      0.72 o
  -3  10   1      425.72      430.62      5.42 o
  -2  10   1      119.15      113.79      2.53 o
  -1  10   1       48.03       58.27      1.38 o
   0  10   1       41.67       45.29      1.49 o
   1  10   1       30.14       25.99      0.71 o
   2  10   1       72.69       77.53      1.17 o
   3  10   1       46.26       49.24      1.12 o
   4  10   1      261.64      244.26      8.28 o
   5  10   1        3.33        3.20      0.87 o
   6  10   1       11.72       12.10      1.26 o
   7  10   1        4.25        3.34      1.04 o
   8  10   1       22.07       17.56      2.74 o
   9  10   1       22.29       20.72      2.38 o
  10  10   1       19.98       18.88      1.64 o
  11  10   1      120.47      121.40      4.91 o
  -6  11   1        7.19        6.79      3.64 o
  -5  11   1       13.78       14.34      1.65 o
  -4  11   1        3.93        3.87      0.78 o
  -3  11   1        0.98        0.92      0.54 o
  -2  11   1      147.46      149.98      2.61 o
  -1  11   1       31.15       32.89      1.11 o
   0  11   1      188.04      192.22      2.56 o
   1  11   1      214.45      200.26      2.35 o
   2  11   1        2.36        1.49      0.42 o
   3  11   1       10.85       11.41      1.12 o
   4  11   1      120.52      118.58      3.95 o
   5  11   1      320.90      311.31     10.19 o
   6  11   1      213.81      210.02      7.86 o
   7  11   1      108.34      107.47      5.46 o
   8  11   1        0.16       -0.97      1.41 o
   9  11   1        3.39        5.00      2.00 o
  10  11   1       19.32       15.83      2.85 o
  11  11   1       13.40       19.29      2.33 o
  -5  12   1       89.83       97.02      3.81 o
  -4  12   1       41.82       43.07      2.05 o
  -3  12   1       37.87       40.62      1.65 o
  -2  12   1      129.46      136.17      3.20 o
  -1  12   1      232.35      243.93      3.98 o
   0  12   1      168.63      194.42      3.30 o
   1  12   1       24.45       19.17      1.34 o
   2  12   1      133.23      130.59      8.91 o
   3  12   1       18.35       17.90      2.26 o
   4  12   1        2.21        0.80      1.26 o
   5  12   1      669.04      692.49     18.72 o
   6  12   1        2.32        3.88      1.62 o
   7  12   1        2.54        2.52      1.71 o
   8  12   1       54.07       52.83      4.18 o
   9  12   1        5.79        7.93      2.24 o
  10  12   1       83.83       87.31      5.46 o
  11  12   1       59.94       59.79      4.61 o
  -4  13   1      106.99      113.20      4.06 o
  -3  13   1      104.83      111.62      3.19 o
  -2  13   1       93.31      102.37      3.39 o
  -1  13   1       35.21       39.06      1.51 o
   0  13   1       31.57       33.20      2.59 o
   1  13   1        0.37        0.50      0.89 o
   2  13   1        1.71        0.19      1.25 o
   3  13   1       10.98        7.23      1.82 o
   4  13   1        5.66        0.21      1.33 o
   5  13   1        0.18       -1.08      1.22 o
   6  13   1        3.32        0.19      1.59 o
   7  13   1       26.87       33.83      3.57 o
   8  13   1        6.35        6.59      2.17 o
   9  13   1       23.59       23.44      3.26 o
  10  13   1      103.61      119.02      6.60 o
  -3  14   1        2.34        2.73      1.23 o
  -2  14   1       69.66       69.85      2.51 o
  -1  14   1       26.11       28.11      2.77 o
   0  14   1        4.35        5.75      1.58 o
   2  14   1        0.01       -0.97      1.17 o
   3  14   1       49.81       53.36      3.86 o
   4  14   1        1.16        0.23      1.47 o
   5  14   1        0.04        1.59      1.52 o
   6  14   1       26.75       31.29      3.48 o
   7  14   1      110.55      104.16      5.92 o
   8  14   1       29.29       30.54      3.57 o
   9  14   1        2.11        1.36      1.91 o
  -2  15   1       46.67       50.87      3.79 o
  -1  15   1       64.96       72.58      4.28 o
   2  15   1       99.24       96.35      5.15 o
   3  15   1      132.26      135.84      6.40 o
   4  15   1       64.68       65.27      4.56 o
   5  15   1        0.05        1.25      1.62 o
   6  15   1        8.97        8.55      2.51 o
   7  15   1       11.95       15.69      2.86 o
   8  15   1        5.70        7.70      2.41 o
   9  15   1       28.55       32.11      3.86 o
   3  16   1       27.36       25.87      3.18 o
   4  16   1       69.14       80.90      5.30 o
   5  16   1        4.86        4.23      2.09 o
   6  16   1       18.10       17.71      3.11 o
   7  16   1        2.47        1.19      1.97 o
   3  17   1       74.83       76.07      5.14 o
   4  17   1      124.23      138.58      7.07 o
   5  17   1       15.28       18.21      3.24 o
   6  17   1       25.88       29.90      3.90 o
  -4 -17   2       40.80       44.26      4.44 o
  -7 -16   2        1.68        3.40      2.34 o
  -6 -16   2       77.99       78.46      5.66 o
  -5 -16   2      126.51      152.51      7.68 o
  -4 -16   2       24.89       23.39      3.39 o
  -3 -16   2       14.94       15.00      2.74 o
  -1 -16   2       31.27       32.15      2.97 o
   0 -16   2        3.00        2.48      1.42 o
   1 -16   2       56.54       69.95      4.43 o
  -8 -15   2        1.54        4.45      2.26 o
  -7 -15   2        0.79        0.64      2.03 o
  -6 -15   2       13.58       10.35      2.63 o
  -5 -15   2        3.15        1.47      1.89 o
  -4 -15   2      153.76      193.26      8.29 o
  -3 -15   2       88.46       95.12      5.52 o
  -2 -15   2        0.67        1.05      0.81 o
  -1 -15   2        8.71        9.64      2.48 o
   0 -15   2       36.76       39.61      3.90 o
   1 -15   2       70.41       74.02      4.34 o
   2 -15   2       53.62       60.13      4.14 o
  -9 -14   2        3.29        4.36      2.22 o
  -8 -14   2       42.97       50.81      4.48 o
  -7 -14   2       74.49       82.81      5.53 o
  -6 -14   2       72.14       68.92      4.90 o
  -5 -14   2       56.69       63.73      4.55 o
  -4 -14   2        5.41        3.51      1.85 o
  -3 -14   2      157.80      162.12      4.63 o
  -2 -14   2      180.95      188.00      3.99 o
  -1 -14   2       20.31       17.69      1.61 o
   0 -14   2       94.35      111.27      4.95 o
   1 -14   2       80.14       80.58      4.36 o
   2 -14   2        1.82        0.77      1.49 o
   3 -14   2      123.18      133.49     11.55 o
   4 -14   2       25.68       19.72      3.07 o
 -10 -13   2       62.27       79.11      5.70 o
  -9 -13   2       34.61       41.20      4.19 o
  -8 -13   2       69.36       73.24      5.12 o
  -7 -13   2        9.07        6.44      2.17 o
  -6 -13   2       27.67       29.14      3.29 o
  -5 -13   2       67.28       73.80      4.74 o
  -4 -13   2      237.46      254.33      6.01 o
  -3 -13   2       29.50       31.79      2.40 o
  -2 -13   2       56.29       57.24      2.00 o
  -1 -13   2      132.69      125.83      3.03 o
   0 -13   2        5.87        5.10      1.50 o
   1 -13   2      176.43      185.24      4.70 o
   2 -13   2        2.42        1.02      1.29 o
   3 -13   2        8.98        9.43      1.40 o
   4 -13   2        2.86        2.42      1.27 o
   5 -13   2       35.96       46.35      4.01 o
 -10 -12   2        3.67        5.11      2.26 o
  -9 -12   2        2.22       -0.24      1.72 o
  -8 -12   2       52.09       52.26      4.22 o
  -7 -12   2      134.29      137.88      6.61 o
  -6 -12   2        2.50        5.78      1.85 o
  -5 -12   2      120.56      118.28      3.62 o
  -4 -12   2       62.78       60.17      2.76 o
  -3 -12   2       11.63       11.77      1.31 o
  -2 -12   2       14.53       14.54      1.71 o
  -1 -12   2        2.06        3.76      0.72 o
   0 -12   2        3.87        5.09      1.32 o
   1 -12   2        0.19        0.20      1.04 o
   2 -12   2      134.57      127.88      3.90 o
   3 -12   2       24.31       24.00      1.88 o
   4 -12   2       80.41       80.30      2.68 o
   5 -12   2       93.55      104.94      7.64 o
   6 -12   2       68.76       83.89      5.24 o
 -11 -11   2        3.63        3.78      1.65 o
 -10 -11   2        1.02        0.71      1.05 o
  -9 -11   2        0.45       -0.23      1.48 o
  -8 -11   2       71.61       78.39      4.86 o
  -7 -11   2        2.39        1.59      1.47 o
  -6 -11   2        0.31       -0.67      1.22 o
  -5 -11   2      170.22      175.66      4.46 o
  -4 -11   2      142.36      142.56      3.85 o
  -3 -11   2      308.94      301.09      6.37 o
  -2 -11   2      377.12      371.77      5.91 o
  -1 -11   2        6.58        5.72      0.90 o
   0 -11   2       55.60       55.78      3.02 o
   1 -11   2        0.70        0.59      0.69 o
   2 -11   2        4.39        2.45      0.89 o
   3 -11   2       63.18       57.61      2.56 o
   4 -11   2       48.82       47.39      4.44 o
   5 -11   2        4.10        1.62      1.09 o
   6 -11   2        1.64        2.43      1.48 o
 -11 -10   2       16.44       18.81      2.21 o
 -10 -10   2        6.19        6.35      1.27 o
  -9 -10   2       14.66       13.01      1.99 o
  -8 -10   2       84.04       77.28      4.68 o
  -7 -10   2       70.27       78.23      4.55 o
  -6 -10   2       58.56       54.06      2.26 o
  -5 -10   2        4.44        4.92      1.17 o
  -4 -10   2      361.29      361.65      7.16 o
  -3 -10   2        5.56        5.16      1.00 o
  -2 -10   2      949.21      942.93     12.62 o
  -1 -10   2      236.58      245.11      5.18 o
   0 -10   2      172.50      158.50      3.78 o
   1 -10   2        1.91        0.13      0.62 o
   2 -10   2        9.83       12.07      1.22 o
   3 -10   2       75.47       79.07      2.88 o
   4 -10   2      113.29      105.37      3.56 o
   5 -10   2       39.93       41.60      2.36 o
   6 -10   2        5.62        6.12      1.90 o
   7 -10   2       16.68       17.46      2.91 o
 -11  -9   2       37.65       41.85      2.90 o
 -10  -9   2       43.84       37.76      2.70 o
  -9  -9   2        5.07        3.72      1.07 o
  -8  -9   2        0.36       -0.69      1.26 o
  -7  -9   2        2.67        2.10      0.89 o
  -6  -9   2      403.40      369.22      7.35 o
  -5  -9   2        1.50        0.25      0.57 o
  -4  -9   2        3.26        5.14      0.80 o
  -3  -9   2      379.85      367.85      7.05 o
  -2  -9   2       78.44       73.24      1.86 o
  -1  -9   2      758.88      737.29     10.01 o
   0  -9   2      379.98      433.03      7.79 o
   1  -9   2      118.99      110.82      2.37 o
   2  -9   2       55.50       49.86      1.60 o
   3  -9   2       57.94       61.93      1.93 o
   4  -9   2      121.02      122.40      2.97 o
   5  -9   2        0.14        0.05      0.63 o
   6  -9   2       45.97       41.58      1.96 o
   7  -9   2       27.08       27.84      2.20 o
   8  -9   2        0.49       -0.22      1.16 o
 -11  -8   2       12.88       11.73      1.79 o
 -10  -8   2       19.53       14.22      1.88 o
  -9  -8   2       95.92       92.31      3.16 o
  -8  -8   2      158.22      162.04      3.32 o
  -7  -8   2      185.00      177.53      2.91 o
  -6  -8   2       17.61       12.76      0.96 o
  -5  -8   2       32.67       32.16      1.23 o
  -4  -8   2       85.29       71.69      2.27 o
  -3  -8   2      691.66      614.11     10.51 o
  -2  -8   2      215.68      217.32      3.00 o
  -1  -8   2       18.98       19.68      0.52 o
   0  -8   2       52.37       60.23      1.17 o
   1  -8   2       30.55       21.27      0.83 o
   2  -8   2       82.24       83.87      1.90 o
   3  -8   2      432.32      428.47      5.93 o
   4  -8   2       40.93       41.23      2.55 o
   5  -8   2       18.25       18.98      1.27 o
   6  -8   2      534.24      534.11     13.08 o
   7  -8   2      120.89      117.23      3.33 o
   8  -8   2       36.36       37.46      2.54 o
 -11  -7   2        3.68        2.89      1.31 o
 -10  -7   2       67.93       63.16      2.52 o
  -9  -7   2        9.92        7.12      0.82 o
  -8  -7   2       76.38       81.57      2.27 o
  -7  -7   2       80.38       83.48      3.50 o
  -6  -7   2      280.87      279.21      3.82 o
  -5  -7   2       10.78       11.87      1.69 o
  -4  -7   2      220.85      242.72      3.84 o
  -3  -7   2       36.11       27.99      0.97 o
  -2  -7   2        9.29       10.15      0.70 o
  -1  -7   2       10.52        7.82      0.42 o
   0  -7   2       44.10       39.29      0.90 o
   1  -7   2      634.10      664.73      7.60 o
   2  -7   2       45.18       53.46      1.35 o
   3  -7   2      463.73      440.62      5.94 o
   4  -7   2       39.04       38.41      1.51 o
   5  -7   2      153.15      146.49      3.27 o
   6  -7   2      460.38      459.84      8.56 o
   7  -7   2        4.66        4.75      0.98 o
   8  -7   2      103.59      104.33      3.99 o
   9  -7   2        6.05        3.77      1.43 o
 -11  -6   2        9.88        9.90      1.32 o
 -10  -6   2       31.31       28.70      1.50 o
  -9  -6   2       29.52       29.51      1.42 o
  -8  -6   2        8.21        8.64      0.75 o
  -7  -6   2        4.62        5.29      0.59 o
  -6  -6   2      295.20      304.80      4.06 o
  -5  -6   2      528.58      522.03      6.14 o
  -4  -6   2       83.59      109.63      1.98 o
  -3  -6   2      405.80      407.81      7.17 o
  -2  -6   2       88.36      124.13      1.46 o
  -1  -6   2     1198.07     1305.54     10.81 o
   0  -6   2      444.67      457.61      4.49 o
   1  -6   2      210.93      227.85      2.48 o
   2  -6   2      547.56      571.43      6.20 o
   3  -6   2      472.44      444.60      5.87 o
   4  -6   2       25.10       26.36      1.21 o
   5  -6   2        5.95        3.94      0.69 o
   6  -6   2       79.59       72.15      3.23 o
   7  -6   2      346.35      347.00      6.22 o
   8  -6   2        0.01        0.23      0.76 o
   9  -6   2       13.70       12.73      2.81 o
 -11  -5   2        7.25        6.37      1.24 o
 -10  -5   2       94.14       98.01      2.05 o
  -9  -5   2       35.41       32.64      1.12 o
  -8  -5   2       71.56       71.84      1.46 o
  -7  -5   2       95.31      101.16      1.64 o
  -6  -5   2        7.97        6.51      0.63 o
  -5  -5   2       30.42       25.07      0.60 o
  -4  -5   2       16.55       37.71      0.89 o
  -3  -5   2      258.30      264.63      3.87 o
  -2  -5   2      148.10      143.01      2.63 o
  -1  -5   2      796.02      903.57      9.08 o
   0  -5   2      571.76      709.17      6.59 o
   1  -5   2      582.22      598.64      5.39 o
   2  -5   2      675.64      660.20      7.88 o
   3  -5   2       19.21       30.93      0.99 o
   4  -5   2       18.91       15.88      0.83 o
   5  -5   2        4.19        0.77      0.51 o
   6  -5   2      138.73      135.45      3.09 o
   7  -5   2       93.01       97.49      2.73 o
   8  -5   2       75.28       65.64      2.38 o
   9  -5   2       33.39       33.73      3.11 o
  10  -5   2        6.23        5.70      1.48 o
 -11  -4   2        0.64        1.74      0.91 o
 -10  -4   2        0.35        0.84      0.56 o
  -9  -4   2        1.41        1.26      0.52 o
  -8  -4   2      206.31      204.91      3.90 o
  -7  -4   2       55.65       55.10      1.12 o
  -6  -4   2      827.12      823.07      7.69 o
  -5  -4   2       34.44       35.51      0.89 o
  -4  -4   2       49.18       59.51      0.81 o
  -3  -4   2       10.06       10.25      0.56 o
  -2  -4   2     2037.82     2245.77     48.67 o
  -1  -4   2       78.27       69.64      1.32 o
   0  -4   2      318.69      319.18      5.18 o
   1  -4   2      850.23      964.96     10.87 o
   2  -4   2      892.97      953.61     11.80 o
   3  -4   2       22.67       27.15      0.88 o
   4  -4   2      268.02      248.84      5.14 o
   5  -4   2        1.08        3.80      0.54 o
   6  -4   2       63.18       60.50      1.89 o
   7  -4   2        8.02        6.55      0.89 o
   8  -4   2      425.60      418.13      7.11 o
   9  -4   2        3.48        2.66      0.97 o
  10  -4   2        0.26       -0.07      0.80 o
 -11  -3   2        7.82        8.33      1.07 o
 -10  -3   2      111.32      118.15      2.78 o
  -9  -3   2        1.38        1.11      0.49 o
  -8  -3   2       15.22       15.46      1.10 o
  -7  -3   2       50.09       49.64      1.17 o
  -6  -3   2     1032.90     1013.55      8.61 o
  -5  -3   2       34.75       44.32      0.68 o
  -4  -3   2       79.31       80.34      1.00 o
  -3  -3   2      145.23      162.00      2.00 o
  -2  -3   2       35.29       35.41      1.66 o
  -1  -3   2     2476.11     2658.13     57.57 o
   0  -3   2     3922.91     3948.00     63.67 o
   1  -3   2      773.02      755.05     12.73 o
   2  -3   2      227.13      259.68      3.39 o
   3  -3   2       62.79       58.51      1.25 o
   4  -3   2       86.79       81.91      1.67 o
   5  -3   2       37.94       35.09      0.95 o
   6  -3   2      193.44      196.01      3.04 o
   7  -3   2      172.30      182.93      3.23 o
   8  -3   2       76.27       74.34      1.90 o
   9  -3   2        4.85        5.04      0.80 o
  10  -3   2       25.13       20.24      2.21 o
  11  -3   2        1.93        2.64      1.05 o
 -11  -2   2       12.17       10.18      1.42 o
 -10  -2   2        1.40        0.48      0.70 o
  -9  -2   2        0.05        0.50      0.48 o
  -8  -2   2       23.27       24.14      0.96 o
  -7  -2   2      284.62      274.75      3.16 o
  -6  -2   2        2.77        2.80      0.28 o
  -5  -2   2      928.34      907.64      7.10 o
  -4  -2   2      213.74      189.30      1.76 o
  -3  -2   2       14.76       12.13      0.44 o
  -2  -2   2      185.56      217.93      2.53 o
  -1  -2   2     1454.34     1537.57     33.61 o
   0  -2   2      399.87      404.17      6.83 o
   1  -2   2      713.76      762.84     16.80 o
   2  -2   2       38.82       35.20      1.07 o
   3  -2   2      103.76       97.08      1.65 o
   4  -2   2       34.77       31.69      0.78 o
   5  -2   2      142.22      140.32      2.42 o
   6  -2   2        0.98        1.46      0.42 o
   7  -2   2      119.78      115.40      2.23 o
   8  -2   2       12.86       16.66      0.97 o
   9  -2   2       31.46       31.76      1.41 o
  10  -2   2      153.32      169.17      3.37 o
  11  -2   2        2.19        2.30      0.95 o
 -11  -1   2       10.13        7.12      1.11 o
 -10  -1   2        2.53        1.41      0.79 o
  -9  -1   2       47.14       44.68      1.73 o
  -8  -1   2       18.77       21.90      0.81 o
  -7  -1   2        8.49        9.31      0.49 o
  -6  -1   2      617.53      620.98      5.51 o
  -5  -1   2     1371.83     1443.74     11.02 o
  -4  -1   2     1013.50     1062.87      7.70 o
  -3  -1   2       37.59       36.03      0.54 o
  -2  -1   2     1938.74     2027.04     19.60 o
  -1  -1   2     2189.24     2321.65     37.56 o
   0  -1   2     3763.58     3883.76     83.26 o
   1  -1   2       65.86       90.64      2.49 o
   2  -1   2     2763.39     2992.86     41.21 o
   3  -1   2     2000.60     2162.42     35.77 o
   4  -1   2      404.59      425.43      4.32 o
   5  -1   2      140.28      146.54      1.77 o
   6  -1   2        0.05       -0.08      0.17 o
   7  -1   2       40.89       27.31      1.03 o
   8  -1   2       92.38       90.53      2.03 o
   9  -1   2       98.68       94.26      2.86 o
  10  -1   2       66.55       71.16      2.05 o
  11  -1   2        0.36       -0.24      0.79 o
 -11   0   2      165.43      180.72      4.15 o
 -10   0   2        2.55        1.23      0.83 o
  -9   0   2        1.47        0.44      0.66 o
  -8   0   2       35.65       34.56      1.26 o
  -7   0   2        3.81        6.21      0.48 o
  -6   0   2       41.10       32.04      0.71 o
  -5   0   2        1.10        6.10      0.29 o
  -4   0   2        6.31        6.81      0.28 o
  -3   0   2       53.16       65.10      0.82 o
  -2   0   2     1479.51     1516.44     14.82 o
  -1   0   2       12.34       22.87      0.52 o
   0   0   2        1.20       -0.31      0.24 o
   1   0   2        1.53        2.70      0.52 o
   2   0   2     8181.88     8847.53    129.29 o
   3   0   2        5.78       10.55      0.38 o
   4   0   2     3041.64     3292.25     35.24 o
   5   0   2      584.56      638.68      6.75 o
   6   0   2       29.16       31.05      0.79 o
   7   0   2       64.61       80.31      1.41 o
   8   0   2        0.25        0.56      0.32 o
   9   0   2        0.03       -0.18      0.51 o
  10   0   2       14.05       14.73      1.05 o
  11   0   2        0.24        0.54      0.86 o
 -11   1   2        9.27       11.23      1.35 o
 -10   1   2      101.26      104.25      4.42 o
  -9   1   2      244.35      244.23      4.06 o
  -8   1   2        0.25        0.55      0.52 o
  -7   1   2      194.13      182.11      2.66 o
  -6   1   2       70.22       66.98      1.47 o
  -5   1   2       33.85       29.84      0.62 o
  -4   1   2      218.45      250.24      2.76 o
  -3   1   2        0.35        6.37      0.27 o
  -2   1   2      108.22      118.68      1.58 o
  -1   1   2      120.35      128.63      1.56 o
   0   1   2     5673.43     5856.52    124.95 o
   1   1   2       44.79       51.60      1.60 o
   2   1   2    10407.50    10716.61    129.45 o
   3   1   2     3106.03     3218.96     32.58 o
   4   1   2      238.23      285.40      3.37 o
   5   1   2      436.88      455.21      4.69 o
   6   1   2       15.34       20.72      0.72 o
   7   1   2        6.45        8.77      0.63 o
   8   1   2      133.50      135.07      2.06 o
   9   1   2       25.63       25.62      0.90 o
  10   1   2        0.22        0.63      0.70 o
  11   1   2        1.19        0.43      0.93 o
  12   1   2        3.01        1.37      3.02 o
 -10   2   2        0.44        1.26      0.85 o
  -9   2   2      131.67      132.55      2.50 o
  -8   2   2       74.50       75.23      1.71 o
  -7   2   2       24.65       23.07      0.93 o
  -6   2   2        3.87        2.19      0.39 o
  -5   2   2       87.20       79.46      1.25 o
  -4   2   2      220.90      230.64      2.42 o
  -3   2   2     1566.46     1594.57     14.85 o
  -2   2   2      293.09      292.37      3.41 o
  -1   2   2       17.36       15.18      0.43 o
   0   2   2       29.90       20.01      0.52 o
   1   2   2     2131.13     2063.20     43.92 o
   2   2   2      353.51      373.36      9.73 o
   3   2   2     2188.29     2262.45     28.34 o
   4   2   2     1314.22     1449.35     38.13 o
   5   2   2      449.11      446.73      4.20 o
   6   2   2      228.44      204.71      2.88 o
   7   2   2        9.48       10.74      0.76 o
   8   2   2        0.32        0.86      0.37 o
   9   2   2        4.41        5.95      0.56 o
  10   2   2       83.65       85.31      2.06 o
  11   2   2       44.59       45.16      2.21 o
  12   2   2        2.89        4.60      1.36 o
 -10   3   2      102.98      110.68      3.64 o
  -9   3   2       75.60       80.23      1.94 o
  -8   3   2       12.13       12.21      0.97 o
  -7   3   2       77.26       77.64      1.97 o
  -6   3   2        0.05        0.71      0.41 o
  -5   3   2      241.12      234.75      2.96 o
  -4   3   2       74.52       69.25      1.26 o
  -3   3   2      143.83      137.17      1.88 o
  -2   3   2      936.36      901.58      8.48 o
  -1   3   2     1032.49      972.98     11.02 o
   0   3   2      312.17      338.33      5.43 o
   1   3   2       15.13       14.01      0.50 o
   2   3   2       31.29       28.95      0.96 o
   3   3   2      243.27      326.69      4.50 o
   4   3   2      250.98      255.32      2.73 o
   5   3   2      380.30      382.93      4.02 o
   6   3   2      199.96      186.31      3.10 o
   7   3   2      350.60      342.38      3.86 o
   8   3   2       43.41       40.49      1.26 o
   9   3   2      118.10      119.56      2.20 o
  10   3   2       28.89       33.20      1.37 o
  11   3   2        6.15        6.43      0.83 o
  12   3   2       12.40       12.37      2.62 o
 -10   4   2       32.61       34.26      4.70 o
  -9   4   2       91.33       84.37      2.66 o
  -8   4   2       35.68       35.05      1.50 o
  -7   4   2      190.52      178.42      3.30 o
  -6   4   2      374.98      355.23      4.56 o
  -5   4   2       54.75       55.05      1.77 o
  -4   4   2       16.60       15.22      0.64 o
  -3   4   2       25.38       16.61      0.60 o
  -2   4   2       60.21       55.90      0.94 o
  -1   4   2     2419.32     2532.53     27.46 o
   0   4   2      686.05      715.11      7.94 o
   1   4   2       79.27       87.77      1.18 o
   2   4   2      510.87      542.58      6.12 o
   3   4   2       15.17       16.28      0.87 o
   4   4   2      416.35      469.83      5.37 o
   5   4   2        4.61        1.43      0.36 o
   6   4   2        0.90        0.56      0.24 o
   7   4   2       26.73       23.98      0.70 o
   8   4   2       44.97       46.08      1.40 o
   9   4   2      321.73      323.75      6.06 o
  10   4   2      186.33      189.80      4.60 o
  11   4   2        3.07        3.70      1.29 o
  12   4   2        3.55        4.25      0.80 o
  -9   5   2        1.11        1.11      0.94 o
  -8   5   2       50.47       51.06      2.48 o
  -7   5   2       23.90       24.21      1.27 o
  -6   5   2      137.96      128.98      2.79 o
  -5   5   2      599.60      570.22      6.51 o
  -4   5   2     1257.81     1192.71     11.34 o
  -3   5   2        4.07        1.43      0.31 o
  -2   5   2      432.53      414.28      4.29 o
  -1   5   2        7.09       10.06      0.41 o
   0   5   2     1096.36     1288.51     12.75 o
   1   5   2     2082.56     2192.37     22.98 o
   2   5   2       18.51       20.81      0.62 o
   3   5   2     1493.28     1531.72     19.12 o
   4   5   2      519.13      506.09      6.86 o
   5   5   2       11.84       20.45      0.70 o
   6   5   2      437.78      472.60      4.46 o
   7   5   2      248.06      235.02      3.14 o
   8   5   2       16.69       13.14      0.69 o
   9   5   2       14.06       14.04      1.54 o
  10   5   2       34.91       31.23      1.71 o
  11   5   2        0.01        1.66      1.11 o
  12   5   2       50.99       54.24      2.39 o
  -9   6   2        0.76        0.25      1.02 o
  -8   6   2      105.80      107.24      2.73 o
  -7   6   2      327.42      321.72      5.13 o
  -6   6   2       11.94       10.46      0.81 o
  -5   6   2       14.89       12.86      0.80 o
  -4   6   2      195.29      183.61      2.77 o
  -3   6   2      509.80      497.46      5.27 o
  -2   6   2      506.54      503.13      4.97 o
  -1   6   2      654.69      663.93      6.79 o
   0   6   2      117.10      125.75      1.61 o
   1   6   2      257.51      302.72      3.74 o
   2   6   2       11.81        3.13      0.32 o
   3   6   2        0.08        0.45      0.28 o
   4   6   2      166.73      174.41      3.75 o
   5   6   2      151.38      150.23      3.34 o
   6   6   2        8.53        9.63      0.80 o
   7   6   2        5.88        4.39      0.62 o
   8   6   2      143.08      140.77      3.66 o
   9   6   2       10.57        9.85      1.15 o
  10   6   2        6.48        4.17      1.08 o
  11   6   2        0.24        0.18      0.92 o
  12   6   2        8.23        9.70      2.25 o
  -9   7   2       14.13       12.43      1.99 o
  -8   7   2       13.91       12.53      1.73 o
  -7   7   2        1.29        0.81      0.67 o
  -6   7   2      225.97      226.34      3.59 o
  -5   7   2      147.51      141.51      2.55 o
  -4   7   2       73.63       59.37      1.47 o
  -3   7   2      125.87      120.90      2.08 o
  -2   7   2      186.42      165.78      2.42 o
  -1   7   2      117.09      120.79      1.78 o
   0   7   2      407.20      374.78      4.61 o
   1   7   2       20.99       20.18      0.57 o
   2   7   2       50.27       31.05      0.74 o
   3   7   2      553.61      549.18      7.50 o
   4   7   2        8.49        7.92      0.57 o
   5   7   2      111.12      115.02      3.38 o
   6   7   2      495.74      440.40      8.16 o
   7   7   2       51.21       54.30      1.62 o
   8   7   2       10.06        9.48      0.87 o
   9   7   2        3.49        3.27      0.96 o
  10   7   2       61.11       65.35      2.53 o
  11   7   2       38.80       35.89      2.06 o
  12   7   2        8.22        8.23      1.37 o
  -8   8   2       19.94       19.34      4.51 o
  -7   8   2        0.03        0.09      0.65 o
  -6   8   2        0.49        0.67      0.62 o
  -5   8   2        3.84        3.04      0.59 o
  -4   8   2        0.42        0.40      0.42 o
  -3   8   2      181.11      170.35      2.69 o
  -2   8   2       74.25       59.42      1.36 o
  -1   8   2        3.44        0.84      0.28 o
   0   8   2       71.91       74.62      1.67 o
   1   8   2      310.05      301.57      3.17 o
   2   8   2       78.50       79.92      1.19 o
   3   8   2      719.13      722.60      7.72 o
   4   8   2       12.96       14.85      0.80 o
   5   8   2      158.67      164.16      5.24 o
   6   8   2        1.60        0.58      0.68 o
   7   8   2        0.02        0.29      0.77 o
   8   8   2       39.15       30.35      1.38 o
   9   8   2        0.43        0.47      0.64 o
  10   8   2       16.71       15.57      1.47 o
  11   8   2        0.01        0.21      0.97 o
  12   8   2        0.97        1.74      2.87 o
  -7   9   2       37.56       34.05      2.00 o
  -6   9   2       55.25       50.87      1.86 o
  -5   9   2       13.30       14.14      0.98 o
  -4   9   2        1.08        1.19      0.51 o
  -3   9   2        4.04        5.27      0.60 o
  -2   9   2      577.11      516.77      5.98 o
  -1   9   2      882.40      821.77      8.65 o
   0   9   2      218.07      226.83      2.98 o
   1   9   2       38.39       29.46      1.36 o
   2   9   2       45.42       53.77      0.99 o
   3   9   2     1064.19     1067.98     10.98 o
   4   9   2      155.19      160.21      3.81 o
   5   9   2      198.30      196.19      4.51 o
   6   9   2       96.06       98.87      3.02 o
   7   9   2      435.81      415.54      8.20 o
   8   9   2        3.13        0.07      0.84 o
   9   9   2        3.74        2.74      0.78 o
  10   9   2       30.53       30.16      1.73 o
  11   9   2        2.00        2.85      1.19 o
  12   9   2        5.88        6.54      1.42 o
  -7  10   2      154.22      170.67      5.39 o
  -6  10   2        0.02       -0.17      0.79 o
  -5  10   2      103.67      102.54      2.35 o
  -4  10   2       19.26       19.20      1.06 o
  -3  10   2       14.46       12.18      1.50 o
  -2  10   2       22.55       23.64      1.00 o
  -1  10   2        4.09        0.89      0.38 o
   0  10   2      194.11      189.42      2.71 o
   1  10   2      271.53      269.19      3.38 o
   2  10   2        5.96        6.44      0.43 o
   3  10   2       92.65       87.80      2.08 o
   4  10   2      301.21      300.05      6.11 o
   5  10   2      240.57      234.05      5.20 o
   6  10   2        3.38        2.51      0.92 o
   7  10   2        0.26       -0.11      0.87 o
   8  10   2       84.69       82.84      3.07 o
   9  10   2       92.90       85.35      6.91 o
  10  10   2       40.18       39.89      1.82 o
  11  10   2        0.44       -1.08      1.21 o
  -6  11   2       13.15       13.71      1.86 o
  -5  11   2       59.64       58.45      2.05 o
  -4  11   2       13.76       14.22      1.00 o
  -3  11   2        6.21        5.06      0.71 o
  -2  11   2      149.58      152.14      2.66 o
  -1  11   2       42.39       41.26      1.26 o
   0  11   2       64.16       62.41      2.04 o
   1  11   2      180.98      213.54      2.94 o
   2  11   2       81.44       83.79      1.81 o
   3  11   2        0.02       -0.27      0.48 o
   4  11   2       84.51       84.09      3.58 o
   5  11   2        1.71        0.68      0.86 o
   6  11   2       82.13       83.45      3.47 o
   7  11   2      171.23      178.13      4.69 o
   8  11   2       26.28       27.50      2.42 o
   9  11   2       16.82       15.98      1.75 o
  10  11   2        6.02        4.20      1.96 o
  11  11   2        1.64        1.07      1.44 o
  -5  12   2      200.56      220.46      6.07 o
  -4  12   2       37.70       36.70      3.34 o
  -3  12   2        2.42        1.22      0.61 o
  -2  12   2       16.61       16.56      0.98 o
  -1  12   2        0.12        0.54      0.47 o
   0  12   2      227.00      256.15      3.56 o
   1  12   2       42.71       35.17      1.09 o
   2  12   2      137.88      139.47      2.96 o
   3  12   2      139.11      135.86      2.93 o
   4  12   2       17.91       16.70      1.70 o
   5  12   2       64.69       61.36      4.06 o
   6  12   2        2.74        0.74      1.17 o
   7  12   2       78.66       82.92      4.91 o
   8  12   2       76.63       80.34      4.94 o
   9  12   2        9.53        7.57      2.27 o
  10  12   2       28.04       28.71      3.43 o
  11  12   2       26.75       30.79      3.63 o
  -4  13   2      149.67      160.60      7.13 o
  -3  13   2      182.35      202.16      3.99 o
  -2  13   2        1.30        1.14      0.70 o
  -1  13   2        1.74        1.32      0.66 o
   0  13   2      312.51      343.66      5.07 o
   1  13   2       60.42       57.26      3.50 o
   2  13   2       92.86      111.89      5.17 o
   3  13   2      120.42      120.51      5.50 o
   4  13   2       39.39       35.13      3.12 o
   5  13   2        0.30        1.02      1.41 o
   6  13   2        5.99        8.66      2.15 o
   7  13   2      129.18      131.11      6.48 o
   8  13   2       13.27       15.13      2.68 o
   9  13   2       14.21        8.67      2.46 o
  10  13   2       35.13       40.22      4.11 o
  -3  14   2       49.47       57.49      2.90 o
  -2  14   2       66.21       66.65      2.17 o
  -1  14   2       14.87       13.18      1.51 o
   2  14   2       15.50       16.78      2.29 o
   3  14   2        1.28        2.59      1.56 o
   4  14   2       31.22       32.49      3.22 o
   5  14   2       80.12       77.71      4.80 o
   6  14   2       35.52       34.97      3.52 o
   7  14   2        1.00        1.28      1.60 o
   8  14   2        2.59        1.28      1.72 o
   9  14   2        1.23        0.89      1.71 o
  10  14   2        6.89       10.82      2.79 o
  -2  15   2       14.91       19.80      1.91 o
   2  15   2       20.10       23.64      2.73 o
   3  15   2      130.32      132.45      6.20 o
   4  15   2       11.16       11.50      2.49 o
   5  15   2       13.60       10.46      2.37 o
   6  15   2        9.52        3.88      2.06 o
   7  15   2        9.45       11.02      2.53 o
   8  15   2       51.74       58.92      4.70 o
   9  15   2       11.19        8.61      2.58 o
   3  16   2        6.29        7.03      2.28 o
   4  16   2      278.20      304.02     10.91 o
   5  16   2        7.50        7.27      2.42 o
   6  16   2        0.05       -0.26      1.81 o
   7  16   2        1.40        1.16      1.85 o
   8  16   2        0.04       -0.35      1.79 o
   3  17   2        6.88        6.35      2.24 o
   4  17   2       17.34       11.46      2.67 o
   5  17   2       29.66       30.74      3.67 o
   6  17   2       18.82       15.96      3.27 o
  -6 -16   3        0.30       -1.23      1.84 o
  -5 -16   3        2.65        4.36      2.30 o
  -4 -16   3       18.59       16.23      3.03 o
  -3 -16   3        0.17        3.23      2.03 o
  -2 -16   3       25.22       24.86      2.90 o
  -1 -16   3      346.75      381.19      8.29 o
   0 -16   3      136.64      146.20      4.57 o
  -8 -15   3        0.17        0.93      1.96 o
  -7 -15   3        4.46        1.77      2.01 o
  -6 -15   3        2.01        0.56      1.81 o
  -5 -15   3       25.83       23.29      3.28 o
  -4 -15   3       31.26       31.10      3.57 o
  -3 -15   3       54.84       59.88      2.87 o
  -2 -15   3       15.69       14.45      1.34 o
  -1 -15   3       27.04       29.29      2.09 o
   0 -15   3        8.74        8.01      1.48 o
   1 -15   3        9.37       10.57      2.30 o
   2 -15   3       21.97       27.29      3.21 o
  -9 -14   3        6.83        5.36      2.39 o
  -8 -14   3       29.20       38.36      4.08 o
  -7 -14   3        6.73        5.12      2.29 o
  -6 -14   3      105.56      123.34      6.61 o
  -5 -14   3       28.78       33.92      3.60 o
  -4 -14   3       12.06       13.14      2.00 o
  -3 -14   3       10.12        7.91      1.39 o
  -2 -14   3       41.13       48.64      1.94 o
  -1 -14   3       65.68       64.86      2.74 o
   0 -14   3       53.04       57.14      2.65 o
   1 -14   3        6.69        6.36      1.81 o
   2 -14   3        0.00        1.80      1.69 o
   3 -14   3      115.03      122.19      4.20 o
  -9 -13   3        0.09        0.47      1.83 o
  -8 -13   3      231.28      237.81      9.73 o
  -7 -13   3        2.65        3.30      1.82 o
  -6 -13   3      101.35       97.31      5.60 o
  -5 -13   3      193.46      198.68      5.21 o
  -4 -13   3        8.27       11.66      1.43 o
  -3 -13   3       32.25       39.25      2.22 o
  -2 -13   3      237.39      234.10      4.53 o
  -1 -13   3      103.06       96.61      4.52 o
   0 -13   3       45.18       42.25      3.01 o
   1 -13   3        8.86        9.47      1.90 o
   2 -13   3       99.59      117.13      5.42 o
   3 -13   3       10.76       14.98      2.50 o
   4 -13   3        0.74        1.22      1.25 o
   5 -13   3        3.49        2.78      2.09 o
 -10 -12   3        0.14       -0.35      1.78 o
  -9 -12   3        3.07        0.32      1.72 o
  -8 -12   3      109.75      120.78      6.37 o
  -7 -12   3       79.81       79.94      5.04 o
  -6 -12   3      167.91      167.82      7.29 o
  -5 -12   3      308.70      322.06      7.06 o
  -4 -12   3        5.30        4.29      1.04 o
  -3 -12   3        7.84        6.48      2.07 o
  -2 -12   3      174.34      183.56      3.72 o
  -1 -12   3        2.06        4.43      0.79 o
   0 -12   3      225.38      217.48      7.08 o
   1 -12   3       15.15       15.46      2.10 o
   2 -12   3       58.62       56.34      3.95 o
   3 -12   3       48.84       52.75      2.57 o
   4 -12   3       24.82       23.72      4.17 o
   5 -12   3       55.61       58.64      4.20 o
   6 -12   3       23.92       28.75      3.62 o
 -10 -11   3        1.88        2.61      1.36 o
  -9 -11   3        9.16        4.86      2.01 o
  -8 -11   3        8.39        6.27      2.05 o
  -7 -11   3        0.23        0.47      1.35 o
  -6 -11   3       36.50       33.49      1.96 o
  -5 -11   3        5.67        3.53      0.94 o
  -4 -11   3        5.77        5.48      1.02 o
  -3 -11   3        0.43        0.25      1.34 o
  -2 -11   3       43.06       38.97      2.05 o
  -1 -11   3        2.29        2.11      0.71 o
   0 -11   3       13.75       14.83      1.73 o
   1 -11   3       67.77       70.67      2.55 o
   2 -11   3       22.34       24.03      3.31 o
   3 -11   3       76.14       75.30      2.95 o
   4 -11   3       17.57       16.39      1.68 o
   5 -11   3        4.29        4.40      1.26 o
   6 -11   3      187.83      212.59      8.40 o
 -11 -10   3        2.86        1.78      1.46 o
 -10 -10   3        1.07        1.46      1.06 o
  -9 -10   3        1.72        1.92      1.01 o
  -8 -10   3       57.06       51.40      3.89 o
  -7 -10   3       38.23       40.75      2.16 o
  -6 -10   3       11.96       13.34      1.33 o
  -5 -10   3        1.03        1.51      0.78 o
  -4 -10   3      398.78      380.53      7.84 o
  -3 -10   3        2.51        1.70      0.70 o
  -2 -10   3      211.82      207.80      3.81 o
  -1 -10   3      881.56      864.42     12.65 o
   0 -10   3       22.52       21.47      1.51 o
   1 -10   3       65.92       61.04      2.24 o
   2 -10   3      155.60      161.12      4.30 o
   3 -10   3       94.24       95.19      3.20 o
   4 -10   3       56.52       59.47      2.64 o
   5 -10   3      278.16      271.06      6.63 o
   6 -10   3        3.85        6.24      1.41 o
   7 -10   3        1.66        3.13      2.03 o
 -11  -9   3       13.22       10.73      1.89 o
 -10  -9   3       21.95       20.88      2.18 o
  -9  -9   3        4.18        5.22      1.75 o
  -8  -9   3       23.45       20.90      1.28 o
  -7  -9   3      119.33      119.94      3.63 o
  -6  -9   3      594.20      539.26     10.01 o
  -5  -9   3       40.06       51.15      2.74 o
  -4  -9   3      160.58      149.89      5.13 o
  -3  -9   3       69.13       60.43      2.22 o
  -2  -9   3      179.14      170.00      3.19 o
  -1  -9   3      225.34      222.00      3.86 o
   0  -9   3      955.98      844.27     42.29 o
   1  -9   3       15.83       16.45      0.97 o
   2  -9   3       77.77       72.07      3.01 o
   3  -9   3       79.63       86.29      2.90 o
   4  -9   3        1.82        1.44      1.30 o
   5  -9   3       26.73       26.82      1.92 o
   6  -9   3       52.49       47.57      2.58 o
   7  -9   3        1.24        0.69      1.79 o
   8  -9   3       16.98       18.46      3.04 o
 -11  -8   3       13.83       11.21      1.80 o
 -10  -8   3        0.01        0.33      1.17 o
  -9  -8   3      100.45      100.33      2.65 o
  -8  -8   3      120.42      115.49      4.71 o
  -7  -8   3       20.07       19.00      1.14 o
  -6  -8   3        2.75        2.54      0.86 o
  -5  -8   3       51.47       61.05      2.22 o
  -4  -8   3      499.25      447.72      8.22 o
  -3  -8   3        2.97        8.26      2.19 o
  -2  -8   3      374.66      378.15      5.65 o
  -1  -8   3      310.23      272.00      3.68 o
   0  -8   3       25.78       25.31      1.58 o
   1  -8   3      455.26      470.92      6.84 o
   2  -8   3       52.25       44.07      1.28 o
   3  -8   3       36.13       35.19      1.23 o
   4  -8   3      231.76      228.29      4.26 o
   5  -8   3       33.61       32.53      1.76 o
   6  -8   3      109.08      107.87      3.38 o
   7  -8   3        4.65        3.33      1.03 o
   8  -8   3       58.67       57.82      2.95 o
 -11  -7   3        1.12        1.12      1.19 o
 -10  -7   3       24.46       25.73      1.76 o
  -9  -7   3       27.16       28.37      1.44 o
  -8  -7   3      104.99      101.28      2.17 o
  -7  -7   3       76.33       68.42      1.74 o
  -6  -7   3        4.93        6.52      0.70 o
  -5  -7   3       10.26        9.01      0.73 o
  -4  -7   3       75.45       66.15      2.80 o
  -3  -7   3      226.97      247.57      5.00 o
  -2  -7   3      169.66      172.92      2.19 o
  -1  -7   3      586.72      611.85      6.52 o
   0  -7   3        0.19        0.60      0.25 o
   1  -7   3      149.18      153.75      2.14 o
   2  -7   3     1108.13     1108.92     12.90 o
   3  -7   3       14.37       13.82      0.78 o
   4  -7   3      106.84      103.53      2.49 o
   5  -7   3       56.50       59.04      1.97 o
   6  -7   3        6.11        6.15      0.94 o
   7  -7   3       29.87       30.40      1.86 o
   8  -7   3       72.75       66.11      2.53 o
   9  -7   3       67.97       60.97      7.41 o
 -11  -6   3        0.59        0.70      1.16 o
 -10  -6   3        4.51        3.56      0.87 o
  -9  -6   3      238.44      233.58      4.31 o
  -8  -6   3      161.42      167.34      2.92 o
  -7  -6   3       25.86       26.52      1.06 o
  -6  -6   3      161.88      168.83      2.66 o
  -5  -6   3      359.43      398.04      4.92 o
  -4  -6   3        5.11        5.59      0.43 o
  -3  -6   3       80.79       71.78      1.53 o
  -2  -6   3      275.72      250.16      3.67 o
  -1  -6   3      384.93      408.52      4.47 o
   0  -6   3      235.65      238.41      3.06 o
   1  -6   3      277.20      292.83      3.53 o
   2  -6   3       24.25       35.35      0.87 o
   3  -6   3      592.13      578.71      7.30 o
   4  -6   3      526.78      523.00      7.22 o
   5  -6   3        1.99        1.34      0.57 o
   6  -6   3       12.50       11.73      1.05 o
   7  -6   3      469.86      471.86      7.75 o
   8  -6   3       34.29       31.13      1.79 o
   9  -6   3        0.06        1.03      1.16 o
 -11  -5   3        0.99        1.41      0.84 o
 -10  -5   3      114.59      117.99      2.30 o
  -9  -5   3       86.44       86.53      1.85 o
  -8  -5   3       43.79       43.90      1.27 o
  -7  -5   3      711.53      705.00      7.27 o
  -6  -5   3      326.27      322.74      3.66 o
  -5  -5   3        3.57        4.03      0.41 o
  -4  -5   3      839.91      853.64      8.61 o
  -3  -5   3      278.83      304.35      4.38 o
  -2  -5   3      103.42      153.25      3.23 o
  -1  -5   3       70.16       81.47      1.33 o
   0  -5   3        7.02        2.51      0.28 o
   1  -5   3       82.83       83.20      1.27 o
   2  -5   3      297.28      319.32      4.20 o
   3  -5   3       20.15       21.36      0.83 o
   4  -5   3      357.63      382.25      5.25 o
   5  -5   3       58.46       53.40      1.71 o
   6  -5   3        1.05        0.31      0.67 o
   7  -5   3        7.59        9.20      1.15 o
   8  -5   3        4.72        3.41      0.90 o
   9  -5   3      200.40      192.45      5.62 o
  10  -5   3        0.01        0.13      1.18 o
 -11  -4   3       31.02       30.83      1.28 o
 -10  -4   3       67.25       66.40      1.71 o
  -9  -4   3       85.46       87.13      1.90 o
  -8  -4   3        0.03        0.62      0.46 o
  -7  -4   3      393.49      370.43      4.26 o
  -6  -4   3      199.50      199.80      2.40 o
  -5  -4   3      433.94      418.82      4.16 o
  -4  -4   3        0.79        0.40      0.13 o
  -3  -4   3      317.10      351.34      3.32 o
  -2  -4   3      666.33      825.15     13.04 o
  -1  -4   3      169.30      171.94      3.12 o
   0  -4   3      470.40      475.57      8.06 o
   1  -4   3       61.28       65.90      1.24 o
   2  -4   3      311.10      316.88      4.08 o
   3  -4   3      295.13      293.86      4.01 o
   4  -4   3        0.01        0.01      0.32 o
   5  -4   3       21.89       15.04      0.85 o
   6  -4   3       81.83       73.02      2.09 o
   7  -4   3        1.08        1.47      0.65 o
   8  -4   3      241.72      230.22      4.68 o
   9  -4   3       99.76      108.39      3.17 o
  10  -4   3       21.74       23.84      1.60 o
 -11  -3   3       22.67       17.36      1.38 o
 -10  -3   3       17.48       18.12      1.00 o
  -9  -3   3        2.10        2.44      0.55 o
  -8  -3   3        9.81        6.75      0.63 o
  -7  -3   3       22.38       23.15      0.77 o
  -6  -3   3      172.38      168.27      2.13 o
  -5  -3   3       27.06       35.68      0.69 o
  -4  -3   3      317.69      328.04      3.02 o
  -3  -3   3       90.14       92.62      0.94 o
  -2  -3   3      599.38      680.67      8.80 o
  -1  -3   3       12.98       14.23      0.81 o
   0  -3   3     1121.85     1183.18     19.37 o
   1  -3   3      383.69      395.76      7.00 o
   2  -3   3        1.57        8.29      0.42 o
   3  -3   3      840.78      910.59     10.54 o
   4  -3   3      142.13      143.62      2.02 o
   5  -3   3       12.17       14.38      0.65 o
   6  -3   3        5.34        1.48      0.44 o
   7  -3   3      129.11      117.61      2.30 o
   8  -3   3       54.64       55.12      1.64 o
   9  -3   3      156.11      156.07      3.43 o
  10  -3   3      160.42      159.76      3.30 o
  11  -3   3        0.33       -1.60      0.88 o
 -11  -2   3       29.41       30.71      1.73 o
 -10  -2   3       60.91       55.98      2.26 o
  -9  -2   3        8.32        6.39      0.65 o
  -8  -2   3       69.57       68.27      1.57 o
  -7  -2   3       31.52       32.76      0.98 o
  -6  -2   3       59.55       52.06      0.86 o
  -5  -2   3       15.67       13.59      0.42 o
  -4  -2   3     1074.52     1042.16      7.55 o
  -3  -2   3      466.25      540.25      4.29 o
  -2  -2   3      110.06      107.20      1.52 o
  -1  -2   3     2359.58     2624.91     33.80 o
   0  -2   3     3702.51     4125.73     87.92 o
   1  -2   3       89.08      106.43      3.01 o
   2  -2   3      697.86      682.10     10.69 o
   3  -2   3     1093.13     1151.73     14.47 o
   4  -2   3      185.52      186.84      2.58 o
   5  -2   3      110.02      109.13      1.89 o
   6  -2   3       19.35        4.74      0.56 o
   7  -2   3       18.62       21.15      0.95 o
   8  -2   3      147.15      151.01      2.79 o
   9  -2   3       11.16       10.24      0.92 o
  10  -2   3       93.89       97.63      2.44 o
  11  -2   3        2.62        4.47      1.05 o
 -11  -1   3       13.83       13.41      1.34 o
 -10  -1   3       12.31       14.98      1.30 o
  -9  -1   3       56.23       52.29      2.60 o
  -8  -1   3       43.32       40.51      1.19 o
  -7  -1   3        1.88        1.53      0.32 o
  -6  -1   3      105.71      117.36      1.52 o
  -5  -1   3      507.32      506.50      4.00 o
  -4  -1   3        0.01        0.49      0.15 o
  -3  -1   3      186.61      179.12      1.55 o
  -2  -1   3      115.13      111.64      1.25 o
  -1  -1   3      160.56      210.81      2.88 o
   0  -1   3     5281.07     5788.27    123.60 o
   1  -1   3     3654.19     3979.19     85.02 o
   2  -1   3       45.33       44.61      0.89 o
   3  -1   3      287.28      361.89      4.62 o
   4  -1   3        7.24        3.73      0.26 o
   5  -1   3       46.96       55.51      0.98 o
   6  -1   3       73.84       57.82      1.26 o
   7  -1   3       11.82       16.13      0.85 o
   8  -1   3       12.76       10.18      0.79 o
   9  -1   3       17.24       16.50      1.11 o
  10  -1   3        0.49        0.50      0.66 o
  11  -1   3       18.05       13.77      1.65 o
 -11   0   3        7.68        9.09      1.26 o
 -10   0   3       10.78       10.41      1.18 o
  -9   0   3      124.31      117.59      2.93 o
  -8   0   3        3.84        3.26      0.59 o
  -7   0   3      109.92      103.56      2.49 o
  -6   0   3       59.95       58.04      0.93 o
  -5   0   3      412.50      399.80      4.20 o
  -4   0   3      655.55      637.91      5.11 o
  -3   0   3      689.68      788.54      5.86 o
  -2   0   3     1690.18     1741.95     24.51 o
  -1   0   3      593.12      638.30      9.44 o
   0   0   3     3448.39     3630.46     77.94 o
   1   0   3     3511.00     3719.60     79.77 o
   2   0   3     9157.47    10104.92    101.73 o
   3   0   3      279.04      284.48      3.34 o
   4   0   3      895.94      957.95     10.12 o
   5   0   3      420.76      430.05      4.47 o
   6   0   3      123.07      132.65      1.85 o
   7   0   3      582.13      603.64      6.31 o
   8   0   3        2.00        2.42      0.39 o
   9   0   3       33.88       35.81      1.35 o
  10   0   3       58.93       60.38      2.32 o
  11   0   3       71.83       74.65      3.01 o
 -11   1   3        3.27        2.20      1.06 o
 -10   1   3       43.84       44.82      3.49 o
  -9   1   3       46.08       41.69      1.78 o
  -8   1   3       20.40       20.34      0.94 o
  -7   1   3      150.89      147.93      2.35 o
  -6   1   3       42.33       48.32      1.06 o
  -5   1   3      149.28      151.34      1.61 o
  -4   1   3       34.83       38.71      0.77 o
  -3   1   3        0.94        0.29      0.14 o
  -2   1   3      377.16      425.63      4.64 o
  -1   1   3       40.33       47.71      0.95 o
   0   1   3     4247.84     4575.75     98.28 o
   1   1   3      203.23      192.78      4.66 o
   2   1   3      979.14     1040.12     12.52 o
   3   1   3      157.79      167.78      2.08 o
   4   1   3      629.00      739.70      7.93 o
   5   1   3        0.79        2.19      0.45 o
   6   1   3      528.26      535.78      5.54 o
   7   1   3       80.94       86.31      1.48 o
   8   1   3       10.29        9.90      0.75 o
   9   1   3      295.31      316.97      3.89 o
  10   1   3       42.09       41.29      1.86 o
  11   1   3        6.23        6.90      1.20 o
  12   1   3        0.10       -0.21      1.43 o
 -10   2   3        0.23        0.44      0.84 o
  -9   2   3       96.24       91.16      2.32 o
  -8   2   3      130.20      128.34      2.42 o
  -7   2   3      138.86      130.38      2.22 o
  -6   2   3      184.20      158.23      2.19 o
  -5   2   3      385.91      352.81      3.57 o
  -4   2   3       38.15       30.06      0.68 o
  -3   2   3      130.57      102.87      1.37 o
  -2   2   3      354.48      390.37      4.39 o
  -1   2   3      392.87      392.89      4.67 o
   0   2   3     1970.45     1986.42     29.68 o
   1   2   3      427.24      436.36      5.61 o
   2   2   3     4009.64     4309.99     57.60 o
   3   2   3     1541.15     1528.96     15.64 o
   4   2   3     1505.39     1601.61     16.58 o
   5   2   3      316.58      363.32      3.84 o
   6   2   3      247.02      241.97      2.60 o
   7   2   3        0.51        0.31      0.32 o
   8   2   3        0.19        0.09      0.34 o
   9   2   3       13.22       14.80      0.81 o
  10   2   3        9.93        6.76      0.77 o
  11   2   3        9.89        8.83      1.68 o
  12   2   3        7.86        7.87      1.31 o
 -10   3   3        6.42        6.03      1.49 o
  -9   3   3       16.65       15.05      1.41 o
  -8   3   3        0.01       -0.19      0.47 o
  -7   3   3       76.37       75.81      1.98 o
  -6   3   3      398.74      364.11      4.59 o
  -5   3   3      138.39      129.59      2.13 o
  -4   3   3       80.62       85.06      1.43 o
  -3   3   3       25.12       18.17      0.59 o
  -2   3   3       19.00       24.84      0.63 o
  -1   3   3       44.97       70.13      1.26 o
   0   3   3      382.48      388.27      5.10 o
   1   3   3      105.85      134.03      2.00 o
   2   3   3      742.62      755.29      8.30 o
   3   3   3      125.27      173.49      2.68 o
   4   3   3        0.64        1.09      0.59 o
   5   3   3     1189.77     1200.42     12.62 o
   6   3   3        2.75        2.00      0.29 o
   7   3   3       18.58       15.61      0.87 o
   8   3   3        3.15        0.90      0.38 o
   9   3   3       16.92       18.74      1.49 o
  10   3   3        1.95        0.81      0.71 o
  11   3   3        7.55        8.15      1.10 o
  12   3   3       13.74       13.00      1.44 o
 -10   4   3       12.89       13.66      2.04 o
  -9   4   3      128.85      133.29      3.13 o
  -8   4   3      106.63      102.62      2.55 o
  -7   4   3        2.30        1.80      0.63 o
  -6   4   3        2.37        1.61      0.49 o
  -5   4   3       23.78       23.01      0.92 o
  -4   4   3      515.12      472.55      5.04 o
  -3   4   3      171.40      157.36      2.09 o
  -2   4   3       12.27       13.04      0.50 o
  -1   4   3     2700.62     2921.89     30.54 o
   0   4   3      335.92      300.07      3.63 o
   1   4   3      292.72      337.94      4.03 o
   2   4   3      103.71      117.53      1.90 o
   3   4   3      414.25      452.77      7.58 o
   4   4   3       11.81       15.19      0.55 o
   5   4   3       98.67       92.78      1.30 o
   6   4   3       10.55        8.88      0.41 o
   7   4   3      315.45      313.94      3.59 o
   8   4   3       50.79       51.77      1.38 o
   9   4   3      213.74      226.50      3.75 o
  10   4   3        4.69        5.62      0.92 o
  11   4   3      232.50      244.97      4.19 o
  12   4   3        4.38        3.53      0.89 o
  -9   5   3       57.10       65.17      2.55 o
  -8   5   3        2.57        3.86      0.85 o
  -7   5   3       51.71       49.67      1.72 o
  -6   5   3        0.01       -0.33      0.42 o
  -5   5   3      683.97      645.06      7.25 o
  -4   5   3       49.00       47.97      1.24 o
  -3   5   3        0.64        0.69      0.37 o
  -2   5   3       66.30       61.30      1.33 o
  -1   5   3       22.28       20.53      0.62 o
   0   5   3        0.73        2.21      0.25 o
   1   5   3     2857.38     3178.40     37.15 o
   2   5   3       71.75       66.51      2.00 o
   3   5   3        0.03        0.17      0.25 o
   4   5   3      120.81       97.40      1.89 o
   5   5   3      480.90      487.11      5.70 o
   6   5   3       99.03      113.34      1.53 o
   7   5   3       59.92       58.61      1.42 o
   8   5   3       84.85       79.05      1.83 o
   9   5   3        0.08       -0.19      0.46 o
  10   5   3        7.63        6.52      0.75 o
  11   5   3      203.72      206.40      4.93 o
  12   5   3       37.49       39.53      2.53 o
  -9   6   3       15.52       16.20      2.04 o
  -8   6   3        4.72        4.48      0.89 o
  -7   6   3        0.05        0.34      0.85 o
  -6   6   3       12.69       12.33      0.88 o
  -5   6   3      151.17      144.40      2.52 o
  -4   6   3       75.22       73.64      1.61 o
  -3   6   3      429.54      404.29      4.78 o
  -2   6   3      238.81      220.69      2.59 o
  -1   6   3      475.90      472.33      5.06 o
   0   6   3       80.98       83.46      1.96 o
   1   6   3        1.58        1.12      0.25 o
   2   6   3      150.68      161.95      2.72 o
   3   6   3       53.10       62.86      3.08 o
   4   6   3      274.56      318.18      7.18 o
   5   6   3      212.09      238.31      4.14 o
   6   6   3       41.74       49.03      1.17 o
   7   6   3       11.16       11.58      0.82 o
   8   6   3        7.37        8.67      1.02 o
   9   6   3       59.44       60.10      3.38 o
  10   6   3       14.57       12.33      1.33 o
  11   6   3        0.40        0.25      0.93 o
  12   6   3        9.26        7.83      1.35 o
  -8   7   3       21.59       21.29      1.65 o
  -7   7   3        5.19        4.63      0.86 o
  -6   7   3       73.51       74.72      2.88 o
  -5   7   3      161.71      151.27      2.68 o
  -4   7   3       88.96       83.90      1.80 o
  -3   7   3      100.01       93.50      1.80 o
  -2   7   3       20.49       17.12      0.74 o
  -1   7   3      241.27      215.23      2.75 o
   0   7   3      310.45      287.71      3.79 o
   1   7   3        7.27       10.82      1.00 o
   2   7   3      106.43      123.10      2.31 o
   3   7   3       25.29       16.68      0.69 o
   4   7   3       12.37       10.73      0.68 o
   5   7   3       15.72       17.56      0.87 o
   6   7   3      371.53      350.24      6.82 o
   7   7   3       23.33       30.61      1.25 o
   8   7   3        5.60        6.94      1.24 o
   9   7   3        0.40       -0.82      0.66 o
  10   7   3       16.87       13.80      1.63 o
  11   7   3       14.68       13.95      2.26 o
  12   7   3        4.60        5.48      1.30 o
  -8   8   3      140.91      138.45      7.45 o
  -7   8   3        5.14        5.30      0.93 o
  -6   8   3        0.62        0.78      0.56 o
  -5   8   3       95.00       98.11      2.16 o
  -4   8   3       55.22       50.96      1.44 o
  -3   8   3        4.75        4.07      0.98 o
  -2   8   3       10.39        2.42      0.59 o
  -1   8   3       90.97       75.37      1.33 o
   0   8   3      442.35      412.94     10.96 o
   1   8   3      196.26      172.49      2.95 o
   2   8   3      312.87      279.77      3.34 o
   3   8   3      312.22      313.10      5.79 o
   4   8   3      102.53      109.38      2.26 o
   5   8   3      150.59      152.73      4.52 o
   6   8   3        0.21        0.84      1.32 o
   7   8   3      129.11      115.63      4.18 o
   8   8   3      286.72      277.33      4.71 o
   9   8   3       21.63       24.87      1.37 o
  10   8   3        2.23        1.52      1.01 o
  11   8   3        3.80        3.48      1.46 o
  12   8   3        7.55        7.16      1.56 o
  -7   9   3       24.75       26.18      1.80 o
  -6   9   3       60.25       59.72      1.86 o
  -5   9   3        0.27        0.67      0.55 o
  -4   9   3       16.89       20.36      1.10 o
  -3   9   3      132.06      135.52      3.20 o
  -2   9   3       76.67       64.95      2.23 o
  -1   9   3      565.89      503.57      5.22 o
   0   9   3       13.39        3.78      0.40 o
   1   9   3       10.26        7.54      0.44 o
   2   9   3       24.15       25.92      1.25 o
   3   9   3       14.85       10.83      0.65 o
   4   9   3      465.77      460.21      9.48 o
   5   9   3      680.23      690.14     11.98 o
   6   9   3      163.33      170.22      4.24 o
   7   9   3      237.62      229.93      5.36 o
   8   9   3        7.37        4.06      1.10 o
   9   9   3        6.07        9.64      1.18 o
  10   9   3        1.39        2.00      0.86 o
  11   9   3       15.63       17.14      1.64 o
  12   9   3        8.59       10.58      1.57 o
  -7  10   3        0.04        1.61      1.42 o
  -6  10   3        6.79        7.84      1.40 o
  -5  10   3       52.29       52.22      2.09 o
  -4  10   3        4.05        2.98      0.66 o
  -3  10   3        0.38        0.46      0.47 o
  -2  10   3       24.57       28.36      1.09 o
  -1  10   3       54.69       60.48      1.45 o
   0  10   3      898.12      781.13      8.30 o
   1  10   3      311.69      295.29      3.32 o
   2  10   3       87.80       89.70      1.59 o
   3  10   3      640.34      608.37      7.44 o
   4  10   3       93.24       91.18      2.80 o
   5  10   3       68.22       61.64      2.38 o
   6  10   3       14.86       13.93      1.35 o
   7  10   3        3.04        3.52      1.05 o
   8  10   3        0.00       -0.84      0.86 o
   9  10   3      137.30      136.12      6.56 o
  10  10   3        0.01        0.62      0.82 o
  11  10   3        7.61        5.60      1.34 o
  -6  11   3        1.91        3.30      1.52 o
  -5  11   3        0.77        1.59      0.93 o
  -4  11   3       27.94       31.03      1.60 o
  -3  11   3       24.12       27.88      1.23 o
  -2  11   3       39.94       38.29      1.31 o
  -1  11   3       37.14       34.02      1.15 o
   0  11   3       55.07       41.77      1.19 o
   1  11   3       56.56       60.34      1.29 o
   2  11   3      109.76      112.40      2.21 o
   3  11   3       88.64       85.65      2.17 o
   4  11   3       47.60       49.57      3.57 o
   5  11   3       68.51       62.66      2.48 o
   6  11   3       97.16       98.29      3.21 o
   7  11   3        0.06        0.59      0.96 o
   8  11   3       23.11       22.85      1.84 o
   9  11   3        2.53        5.51      1.32 o
  10  11   3       60.24       66.30      6.37 o
  11  11   3        2.26        2.42      1.19 o
  -5  12   3       56.71       55.26      2.96 o
  -4  12   3      113.45      124.46      3.05 o
  -3  12   3       55.45       61.26      1.80 o
  -2  12   3        7.36        6.38      0.75 o
  -1  12   3       11.84       10.65      0.81 o
   0  12   3       85.38       97.46      2.38 o
   1  12   3        6.84        6.46      0.56 o
   2  12   3       37.62       36.57      1.48 o
   3  12   3      339.44      348.36      5.71 o
   4  12   3       18.65       20.89      1.53 o
   5  12   3        0.64        1.42      1.14 o
   6  12   3        7.92       10.20      1.36 o
   7  12   3       80.92       84.12      3.19 o
   8  12   3       18.78       19.79      1.86 o
   9  12   3       46.45       47.31      3.94 o
  10  12   3       20.93       20.96      3.09 o
  11  12   3        3.33       10.41      2.53 o
  -4  13   3       86.56       83.55      3.56 o
  -3  13   3      329.28      343.69      5.17 o
  -2  13   3       60.21       60.21      1.77 o
  -1  13   3       16.89       17.96      1.02 o
   0  13   3        7.05        6.63      0.72 o
   1  13   3        4.82        2.54      0.73 o
   2  13   3      241.16      276.56      4.91 o
   3  13   3       11.84       13.89      1.08 o
   4  13   3       32.65       34.51      3.12 o
   5  13   3       55.34       49.64      3.71 o
   6  13   3        4.47        0.80      1.46 o
   7  13   3      151.44      163.62      7.26 o
   8  13   3        2.69        1.38      1.58 o
   9  13   3       30.33       30.01      3.43 o
  10  13   3      106.91      126.91      6.83 o
  -3  14   3        9.80        9.55      2.31 o
  -2  14   3      109.99      115.13      3.45 o
  -1  14   3      179.40      189.72      4.30 o
   2  14   3      149.19      147.52      6.19 o
   3  14   3       12.62       13.43      2.27 o
   4  14   3        5.43        5.35      1.94 o
   5  14   3        4.00        3.33      1.70 o
   6  14   3        9.13       10.70      2.36 o
   7  14   3        0.00        1.41      1.61 o
   8  14   3        8.77       11.27      2.56 o
   9  14   3        0.00        2.46      1.91 o
  10  14   3        6.53        8.06      2.53 o
   2  15   3        0.13       -0.03      1.36 o
   3  15   3       22.07       17.62      2.65 o
   4  15   3       72.89       72.12      4.74 o
   5  15   3       29.04       29.00      3.30 o
   6  15   3       22.41       26.35      3.36 o
   7  15   3        2.70        0.53      1.68 o
   8  15   3        5.18        6.76      2.43 o
   9  15   3       22.90       22.28      3.42 o
   3  16   3        2.27        1.30      1.81 o
   4  16   3       93.16       93.36      5.54 o
   5  16   3       61.01       53.17      4.33 o
   6  16   3       11.68       12.33      2.76 o
   7  16   3       22.68       24.04      3.40 o
   8  16   3       13.04       15.94      3.03 o
   4  17   3        2.02        1.13      1.80 o
   5  17   3       12.56       14.21      2.87 o
   6  17   3      263.00      286.18     11.18 o
  -6 -16   4        7.80        6.40      2.58 o
  -5 -16   4       45.00       39.94      4.19 o
  -4 -16   4        0.06        0.48      1.80 o
  -3 -16   4       16.05       13.74      2.62 o
  -2 -16   4      196.24      206.45      7.94 o
  -1 -16   4      211.93      225.04      5.82 o
   0 -16   4      149.01      166.97      4.98 o
  -7 -15   4        0.25       -0.47      1.79 o
  -6 -15   4       89.52      109.70      6.45 o
  -5 -15   4        6.25        6.29      2.31 o
  -4 -15   4       42.91       38.98      2.40 o
  -3 -15   4      142.86      146.28      7.99 o
  -2 -15   4        3.91        3.45      1.32 o
  -1 -15   4        0.99        1.82      1.11 o
   0 -15   4       53.41       56.94      3.07 o
   1 -15   4      131.46      141.97      9.13 o
   2 -15   4        0.87        1.88      1.80 o
  -8 -14   4       47.15       50.25      4.60 o
  -7 -14   4       24.60       28.56      3.62 o
  -6 -14   4        0.03       -0.90      1.65 o
  -5 -14   4       27.67       27.22      2.09 o
  -4 -14   4        6.96        9.69      1.57 o
  -3 -14   4       22.74       22.58      1.91 o
  -2 -14   4       99.83      103.93      2.89 o
  -1 -14   4       36.48       38.31      2.14 o
   0 -14   4        1.11        2.15      1.50 o
   1 -14   4       26.23       22.21      2.64 o
   2 -14   4        0.88        1.46      1.62 o
   3 -14   4        1.23       -0.75      1.15 o
  -9 -13   4        0.01        0.12      2.00 o
  -8 -13   4      117.09      125.63      6.84 o
  -7 -13   4       21.48       20.28      3.01 o
  -6 -13   4        1.12        1.12      1.59 o
  -5 -13   4       15.30       17.10      1.68 o
  -4 -13   4      118.96      123.28      3.93 o
  -3 -13   4      130.73      141.91      4.80 o
  -2 -13   4      213.03      225.12      4.46 o
  -1 -13   4       21.21       22.65      1.44 o
   0 -13   4      186.23      193.23      4.98 o
   1 -13   4       16.32       12.02      2.05 o
   2 -13   4      130.19      134.56      5.81 o
   3 -13   4       29.38       21.15      2.78 o
   4 -13   4       16.53       18.27      2.81 o
 -10 -12   4        0.28       -1.88      1.58 o
  -9 -12   4      122.10      125.72      6.77 o
  -8 -12   4       26.93       27.65      3.40 o
  -7 -12   4        2.62        3.53      1.86 o
  -6 -12   4      512.12      509.56     10.14 o
  -5 -12   4       21.93       25.83      1.89 o
  -4 -12   4        5.20        3.40      1.05 o
  -3 -12   4        6.03        7.62      1.19 o
  -2 -12   4        2.59        2.69      0.71 o
  -1 -12   4       13.60       10.22      1.04 o
   0 -12   4       56.79       50.55      3.12 o
   1 -12   4      159.26      142.19      5.63 o
   2 -12   4      160.65      155.65      6.24 o
   3 -12   4       37.86       39.64      2.25 o
   4 -12   4       35.56       37.77      2.37 o
   5 -12   4        1.06        2.30      1.83 o
 -10 -11   4       37.77       37.02      2.29 o
  -9 -11   4       10.90        8.77      2.36 o
  -8 -11   4       13.46        9.26      2.28 o
  -7 -11   4       33.39       30.76      3.13 o
  -6 -11   4       25.42       24.32      1.83 o
  -5 -11   4       69.58       72.93      2.81 o
  -4 -11   4      494.13      508.27      9.74 o
  -3 -11   4        1.26        1.77      0.79 o
  -2 -11   4       28.91       27.42      1.32 o
  -1 -11   4       49.89       42.09      1.82 o
   0 -11   4       14.21       20.35      2.05 o
   1 -11   4       55.87       48.57      2.99 o
   2 -11   4       22.70       21.85      1.62 o
   3 -11   4       18.07       17.57      1.58 o
   4 -11   4        4.36        4.39      1.14 o
   5 -11   4       22.00       22.31      2.00 o
   6 -11   4       11.26       12.40      2.56 o
 -10 -10   4        0.03       -0.89      0.99 o
  -9 -10   4        5.22        5.01      1.21 o
  -8 -10   4       11.79       11.30      1.48 o
  -7 -10   4        0.10       -0.37      0.78 o
  -6 -10   4        7.69        4.24      0.98 o
  -5 -10   4       18.75       16.08      2.33 o
  -4 -10   4       27.91       20.42      1.48 o
  -3 -10   4        0.31        0.58      0.63 o
  -2 -10   4       43.66       47.68      1.89 o
  -1 -10   4      149.63      151.71      3.13 o
   0 -10   4        0.14        0.39      0.60 o
   1 -10   4       72.20       62.09      2.26 o
   2 -10   4       50.34       53.37      2.52 o
   3 -10   4       36.22       33.80      1.93 o
   4 -10   4       16.03       15.26      1.55 o
   5 -10   4        5.35        4.14      1.17 o
   6 -10   4       15.16       12.81      2.86 o
   7 -10   4        9.62       10.46      2.48 o
 -11  -9   4       26.99       34.26      2.75 o
 -10  -9   4        0.64        0.08      1.28 o
  -9  -9   4       49.74       51.48      1.98 o
  -8  -9   4        4.70        3.71      0.80 o
  -7  -9   4       65.87       64.07      2.66 o
  -6  -9   4      343.53      323.85      6.85 o
  -5  -9   4      164.78      161.19      4.14 o
  -4  -9   4       40.59       32.39      3.19 o
  -3  -9   4       11.14        5.41      0.89 o
  -2  -9   4      235.21      218.41      3.87 o
  -1  -9   4       11.09       10.15      0.94 o
   0  -9   4      920.57      900.94     12.10 o
   1  -9   4     2047.83     2041.42     26.44 o
   2  -9   4       83.52       90.02      2.85 o
   3  -9   4       58.91       57.86      2.36 o
   4  -9   4        0.86        2.13      0.87 o
   5  -9   4        3.43        4.63      1.38 o
   6  -9   4       63.84       64.51      7.42 o
   7  -9   4       82.68       69.10      4.52 o
   8  -9   4        1.64        1.10      1.95 o
 -11  -8   4        0.24       -1.47      1.16 o
 -10  -8   4        2.52        2.71      1.04 o
  -9  -8   4      110.15      113.75      2.90 o
  -8  -8   4       60.41       63.17      2.00 o
  -7  -8   4       28.23       27.67      1.31 o
  -6  -8   4       36.31       32.91      1.80 o
  -5  -8   4      717.74      694.01     12.13 o
  -4  -8   4      476.35      404.90      7.68 o
  -3  -8   4      110.75      122.53      3.24 o
  -2  -8   4      287.35      307.27      4.85 o
  -1  -8   4      161.54      169.94      2.60 o
   0  -8   4      106.87       94.65      2.06 o
   1  -8   4      437.64      439.82      6.48 o
   2  -8   4      986.37      947.62     13.39 o
   3  -8   4      109.82      105.05      3.33 o
   4  -8   4       10.79        7.77      1.05 o
   5  -8   4       84.37       90.00      2.52 o
   6  -8   4        8.52        6.64      0.99 o
   7  -8   4       18.07       21.03      1.55 o
   8  -8   4        1.93       -0.10      1.90 o
 -11  -7   4       11.69       11.73      1.78 o
 -10  -7   4        1.17        0.78      0.92 o
  -9  -7   4        3.32        2.27      0.80 o
  -8  -7   4       28.14       25.77      1.36 o
  -7  -7   4       64.59       60.80      1.83 o
  -6  -7   4      303.31      287.62      4.64 o
  -5  -7   4      162.31      165.61      4.15 o
  -4  -7   4      181.73      196.98      4.38 o
  -3  -7   4       84.52       96.19      2.67 o
  -2  -7   4        1.09        4.63      0.69 o
  -1  -7   4        3.94        7.13      0.47 o
   0  -7   4      212.04      192.53      3.23 o
   1  -7   4        9.44        3.68      0.42 o
   2  -7   4        0.16        0.01      0.31 o
   3  -7   4      118.47      113.25      2.21 o
   4  -7   4       10.24       12.38      0.94 o
   5  -7   4       81.78       74.96      2.20 o
   6  -7   4       13.74       12.00      1.12 o
   7  -7   4       15.07       11.30      1.21 o
   8  -7   4      203.44      205.07      6.02 o
   9  -7   4      146.75      160.03      5.11 o
 -11  -6   4        0.07       -1.70      0.86 o
 -10  -6   4       19.71       16.23      1.47 o
  -9  -6   4       27.77       25.13      1.63 o
  -8  -6   4      109.13      106.06      2.41 o
  -7  -6   4       24.28       21.76      0.99 o
  -6  -6   4      105.83       99.48      1.93 o
  -5  -6   4      235.36      227.35      3.19 o
  -4  -6   4       94.06      110.75      2.84 o
  -3  -6   4        4.08        4.57      0.63 o
  -2  -6   4       63.72       76.30      1.46 o
  -1  -6   4      168.61      158.18      2.29 o
   0  -6   4        1.33        1.24      0.46 o
   1  -6   4       77.92       57.48      1.17 o
   2  -6   4       16.65       24.94      0.74 o
   3  -6   4      746.59      745.79      9.08 o
   4  -6   4      254.51      242.73      3.80 o
   5  -6   4      209.24      194.53      3.78 o
   6  -6   4       53.30       55.70      1.95 o
   7  -6   4       30.15       25.38      2.21 o
   8  -6   4        0.22       -0.23      0.86 o
   9  -6   4       46.62       44.98      2.68 o
 -11  -5   4        3.40        4.81      1.12 o
 -10  -5   4       64.63       65.92      2.08 o
  -9  -5   4        9.62        9.82      0.76 o
  -8  -5   4      178.74      186.78      2.66 o
  -7  -5   4      678.91      650.20      6.82 o
  -6  -5   4       93.28       91.52      1.99 o
  -5  -5   4      211.09      218.32      2.60 o
  -4  -5   4      759.25      763.19      7.81 o
  -3  -5   4      241.66      263.82      3.28 o
  -2  -5   4      663.48      747.33     12.14 o
  -1  -5   4      326.85      333.78      4.08 o
   0  -5   4       34.25       22.98      0.65 o
   1  -5   4      111.94      113.30      1.58 o
   2  -5   4      334.87      342.78      3.92 o
   3  -5   4      937.11      920.93     10.84 o
   4  -5   4      551.01      576.71      7.36 o
   5  -5   4      221.35      230.15      4.14 o
   6  -5   4       64.55       61.70      1.98 o
   7  -5   4       52.85       48.43      1.88 o
   8  -5   4       55.20       50.61      2.05 o
   9  -5   4      326.83      319.57      6.21 o
  10  -5   4       11.11        9.40      2.11 o
 -11  -4   4        8.40       10.94      1.17 o
 -10  -4   4      154.38      158.62      2.83 o
  -9  -4   4       57.77       57.46      1.54 o
  -8  -4   4      416.35      414.20      5.29 o
  -7  -4   4      153.13      151.86      2.24 o
  -6  -4   4       25.31       24.34      0.73 o
  -5  -4   4      569.28      572.21      5.49 o
  -4  -4   4      391.62      362.38      3.59 o
  -3  -4   4       84.68       92.32      3.01 o
  -2  -4   4     1452.55     1504.53     23.09 o
  -1  -4   4      291.98      345.31      4.11 o
   0  -4   4      693.50      822.50     10.23 o
   1  -4   4      145.28      163.40      2.33 o
   2  -4   4       19.25       17.01      0.98 o
   3  -4   4      191.66      185.38      2.79 o
   4  -4   4      381.13      369.74      5.02 o
   5  -4   4        9.66       14.19      0.83 o
   6  -4   4      102.71      106.63      2.58 o
   7  -4   4        4.54        5.25      0.83 o
   8  -4   4       90.35       97.53      2.80 o
   9  -4   4       14.73       18.18      1.79 o
  10  -4   4        2.98        3.30      1.05 o
 -11  -3   4       19.24       17.79      1.85 o
 -10  -3   4       37.06       40.97      1.37 o
  -9  -3   4        0.13        0.29      0.57 o
  -8  -3   4      101.58       91.96      1.89 o
  -7  -3   4       22.74       22.15      0.91 o
  -6  -3   4      160.47      174.96      2.22 o
  -5  -3   4        9.31        9.37      0.77 o
  -4  -3   4       37.13       41.85      0.64 o
  -3  -3   4      218.19      208.30      1.85 o
  -2  -3   4        0.60        8.14      0.30 o
  -1  -3   4        0.61        3.69      0.21 o
   0  -3   4      736.21      841.01     13.16 o
   1  -3   4      204.10      218.77      5.57 o
   2  -3   4      177.12      227.58      3.36 o
   3  -3   4        3.18        3.33      0.58 o
   4  -3   4      953.11      978.65      9.93 o
   5  -3   4      564.81      538.83      5.99 o
   6  -3   4       76.80       59.17      1.45 o
   7  -3   4        4.93        4.94      0.63 o
   8  -3   4        2.70        4.16      0.66 o
   9  -3   4      158.84      165.98      3.48 o
  10  -3   4      122.53      129.91      2.92 o
  11  -3   4        0.04        0.50      0.93 o
 -11  -2   4        1.22       -0.15      0.87 o
 -10  -2   4       53.23       48.07      1.98 o
  -9  -2   4       32.86       32.48      1.17 o
  -8  -2   4       49.09       46.72      1.30 o
  -7  -2   4        0.87        1.24      0.42 o
  -6  -2   4       15.91       15.88      0.57 o
  -5  -2   4      311.25      303.51      2.79 o
  -4  -2   4      266.66      278.87      2.50 o
  -3  -2   4      815.67      890.12      7.37 o
  -2  -2   4      171.50      227.65      2.09 o
  -1  -2   4     3681.01     4088.82     61.41 o
   0  -2   4       46.39       54.10      0.95 o
   1  -2   4       17.28       10.19      0.86 o
   2  -2   4      319.68      336.86      4.32 o
   3  -2   4       20.02       14.93      0.54 o
   4  -2   4       10.19       12.05      1.19 o
   5  -2   4      124.66      123.37      2.05 o
   6  -2   4      447.00      402.00      5.14 o
   7  -2   4       13.33       12.60      1.00 o
   8  -2   4       33.36       29.08      1.19 o
   9  -2   4       94.62       95.93      2.41 o
  10  -2   4       30.57       34.48      1.54 o
  11  -2   4       21.09       22.35      2.07 o
 -11  -1   4        8.97        7.65      1.20 o
 -10  -1   4        0.42       -0.23      0.78 o
  -9  -1   4      191.22      191.03      3.93 o
  -8  -1   4      204.25      199.82      3.97 o
  -7  -1   4       51.51       46.08      1.10 o
  -6  -1   4       73.57       72.18      1.07 o
  -5  -1   4       13.52       12.55      0.40 o
  -4  -1   4       27.17       24.37      0.52 o
  -3  -1   4     1245.89     1300.22     10.10 o
  -2  -1   4      831.94      866.49      7.25 o
  -1  -1   4     6597.68     7208.87     67.84 o
   0  -1   4     1979.80     2146.66     31.12 o
   1  -1   4      823.10      933.35     13.69 o
   2  -1   4     1521.03     1778.94     19.04 o
   3  -1   4     2059.46     2303.47     23.41 o
   4  -1   4        7.60        5.07      0.30 o
   5  -1   4       86.70       95.05      1.39 o
   6  -1   4       60.66       64.71      1.14 o
   7  -1   4        2.36        2.64      0.49 o
   8  -1   4       37.64       36.13      1.27 o
   9  -1   4       19.73       18.57      1.08 o
  10  -1   4       14.49       13.97      1.07 o
  11  -1   4        4.81        3.76      1.16 o
 -11   0   4        0.00        0.02      0.93 o
 -10   0   4        4.93        4.17      0.97 o
  -9   0   4        4.53        2.99      0.99 o
  -8   0   4        4.30        7.48      0.89 o
  -7   0   4      515.04      492.73      6.16 o
  -6   0   4       13.88       11.58      0.52 o
  -5   0   4        1.61        5.26      0.32 o
  -4   0   4       15.30       17.34      0.45 o
  -3   0   4     1782.87     1947.47     13.94 o
  -2   0   4       13.76       14.57      0.39 o
  -1   0   4       36.74       29.37      0.49 o
   0   0   4     1595.15     1722.44     24.85 o
   1   0   4        0.32        3.11      0.22 o
   2   0   4     2294.48     2538.42     25.69 o
   3   0   4      460.05      498.96      5.44 o
   4   0   4      240.58      235.53      2.91 o
   5   0   4       41.10       46.06      1.32 o
   6   0   4       43.63       46.15      0.97 o
   7   0   4      250.05      236.15      2.94 o
   8   0   4        1.89        2.37      0.39 o
   9   0   4        5.25        5.43      0.72 o
  10   0   4       19.61       18.92      1.15 o
  11   0   4        5.04        5.35      1.20 o
 -10   1   4        6.48        7.10      1.11 o
  -9   1   4       36.02       39.91      1.79 o
  -8   1   4        1.67        2.35      0.68 o
  -7   1   4      183.27      184.18      2.74 o
  -6   1   4        4.94        8.71      0.65 o
  -5   1   4       18.58       18.75      0.62 o
  -4   1   4       69.91       73.11      1.01 o
  -3   1   4       69.11       71.50      0.84 o
  -2   1   4       75.90       97.53      1.03 o
  -1   1   4      106.46       94.49      1.35 o
   0   1   4     1259.62     1264.11     15.10 o
   1   1   4     1051.04     1100.14     11.45 o
   2   1   4       18.78       23.18      0.99 o
   3   1   4      337.03      368.13      4.11 o
   4   1   4     4463.02     5007.89     45.63 o
   5   1   4     2444.08     2405.51     20.36 o
   6   1   4      597.34      620.58      6.31 o
   7   1   4      101.92      100.38      1.62 o
   8   1   4       35.72       41.75      1.06 o
   9   1   4      116.00      118.94      1.98 o
  10   1   4       22.66       24.09      1.39 o
  11   1   4        5.34        3.89      1.09 o
  12   1   4        1.38        0.55      1.18 o
 -10   2   4       55.10       50.14      2.65 o
  -9   2   4       56.00       52.81      2.06 o
  -8   2   4      161.81      161.09      2.71 o
  -7   2   4       35.80       35.08      1.05 o
  -6   2   4        1.42        2.74      0.41 o
  -5   2   4      526.44      498.92      4.76 o
  -4   2   4      148.55      160.17      1.86 o
  -3   2   4       69.77       73.71      0.98 o
  -2   2   4       67.11       70.87      2.02 o
  -1   2   4      359.97      391.53      4.74 o
   0   2   4       57.66       69.38      2.71 o
   1   2   4     1584.47     1691.93     17.96 o
   2   2   4     2593.31     2727.06     28.16 o
   3   2   4      132.31      141.90      1.65 o
   4   2   4      672.22      714.58      7.68 o
   5   2   4       92.33       85.84      1.28 o
   6   2   4        5.97       11.58      0.50 o
   7   2   4      586.95      582.41      6.07 o
   8   2   4      124.15      124.94      1.96 o
   9   2   4       24.23       26.72      1.03 o
  10   2   4       83.86       88.43      1.90 o
  11   2   4       37.20       39.19      2.07 o
  12   2   4        4.52        2.29      1.11 o
 -10   3   4       12.32       11.05      1.32 o
  -9   3   4        5.01        5.08      0.85 o
  -8   3   4       77.35       75.49      1.80 o
  -7   3   4      250.51      250.98      3.69 o
  -6   3   4      611.20      583.10      6.68 o
  -5   3   4      185.46      172.95      2.61 o
  -4   3   4      213.84      199.40      2.56 o
  -3   3   4       47.41       42.89      1.00 o
  -2   3   4      115.19      107.91      1.63 o
  -1   3   4      397.47      407.03      4.98 o
   0   3   4      583.04      672.43      8.73 o
   1   3   4      128.58      119.22      1.71 o
   2   3   4      110.81      103.71      1.55 o
   3   3   4       30.07       44.97      1.10 o
   4   3   4      105.00       87.61      1.21 o
   5   3   4      821.14      926.48      8.96 o
   6   3   4       11.26        8.36      0.43 o
   7   3   4      313.08      314.20      4.02 o
   8   3   4        5.24        4.52      0.54 o
   9   3   4       60.61       62.95      1.52 o
  10   3   4      181.52      195.38      3.96 o
  11   3   4        0.01        0.01      0.62 o
  12   3   4        0.12       -0.62      1.03 o
  -9   4   4      144.96      154.19      3.41 o
  -8   4   4       33.31       33.96      1.56 o
  -7   4   4       23.33       24.40      1.13 o
  -6   4   4        3.95        5.18      0.63 o
  -5   4   4       30.51       30.11      1.06 o
  -4   4   4     1836.73     1711.46     15.75 o
  -3   4   4      271.46      231.42      2.81 o
  -2   4   4        1.71        5.39      0.43 o
  -1   4   4        4.54        5.85      0.36 o
   0   4   4      285.20      270.86      3.38 o
   1   4   4       60.33       37.76      0.97 o
   2   4   4       23.14       18.00      0.59 o
   3   4   4      887.29     1022.19     13.03 o
   4   4   4        8.56       11.38      0.54 o
   5   4   4       70.96       75.99      2.26 o
   6   4   4      107.65       81.71      1.44 o
   7   4   4       14.70       23.77      0.95 o
   8   4   4       14.99       15.19      1.44 o
   9   4   4       32.97       29.80      2.53 o
  10   4   4       14.08       13.97      0.97 o
  11   4   4       42.47       41.68      1.57 o
  12   4   4       12.20       10.20      1.01 o
  -9   5   4       15.07       13.31      2.28 o
  -8   5   4      131.99      140.42      3.16 o
  -7   5   4       35.18       33.73      1.32 o
  -6   5   4       36.47       33.16      1.23 o
  -5   5   4      283.47      270.10      3.74 o
  -4   5   4       79.18       75.74      1.58 o
  -3   5   4      242.99      250.96      3.26 o
  -2   5   4        3.40        2.71      0.37 o
  -1   5   4       15.89       18.75      0.65 o
   0   5   4      617.44      675.08      7.06 o
   1   5   4     2678.10     2670.57     32.92 o
   2   5   4      751.48      780.38      9.64 o
   3   5   4        5.90        6.88      0.49 o
   4   5   4      104.32      128.27      2.98 o
   5   5   4       34.77       38.94      1.01 o
   6   5   4       83.58       79.88      1.75 o
   7   5   4      345.07      341.85      5.72 o
   8   5   4        0.41        0.05      0.33 o
   9   5   4        0.02        0.02      0.44 o
  10   5   4        4.99        3.98      0.86 o
  11   5   4       92.65       91.47      6.18 o
  12   5   4       21.49       22.86      1.73 o
  -9   6   4       12.30       11.62      1.90 o
  -8   6   4        0.26        0.07      0.72 o
  -7   6   4        0.82        0.84      0.60 o
  -6   6   4       21.01       19.11      1.08 o
  -5   6   4        0.07       -0.06      0.41 o
  -4   6   4      119.28      113.45      2.09 o
  -3   6   4     1701.61     1617.56     15.98 o
  -2   6   4       45.95       36.67      1.64 o
  -1   6   4       39.06       44.09      0.97 o
   0   6   4      454.25      471.15      5.01 o
   1   6   4      189.72      203.52      2.80 o
   2   6   4      477.70      498.45      6.96 o
   3   6   4     1062.17     1086.69     13.93 o
   4   6   4      197.91      208.08      4.42 o
   5   6   4       17.27       17.27      0.69 o
   6   6   4      193.82      190.32      2.79 o
   7   6   4       19.49       19.12      0.85 o
   8   6   4       68.49       69.18      1.90 o
   9   6   4        3.20        3.54      0.90 o
  10   6   4       26.16       24.70      1.68 o
  11   6   4        0.25        0.05      0.93 o
  12   6   4        3.97        3.30      1.17 o
  -8   7   4       13.11       16.39      1.56 o
  -7   7   4        2.89        2.22      0.70 o
  -6   7   4        9.67        8.93      0.86 o
  -5   7   4      190.44      172.46      3.08 o
  -4   7   4       26.46       21.73      0.95 o
  -3   7   4        2.54        2.61      0.47 o
  -2   7   4      252.39      235.96      3.19 o
  -1   7   4        1.12        0.88      0.29 o
   0   7   4       35.38       44.32      1.06 o
   1   7   4      313.16      322.88      4.14 o
   2   7   4       63.50       51.99      1.34 o
   3   7   4      306.19      307.88      6.89 o
   4   7   4       15.98        8.56      0.75 o
   5   7   4       20.16       15.91      0.95 o
   6   7   4        0.76        0.64      0.46 o
   7   7   4       26.12       25.85      1.17 o
   8   7   4        5.19        4.70      0.72 o
   9   7   4       83.81       88.71      2.35 o
  10   7   4        4.84        6.41      1.17 o
  11   7   4        3.36        2.50      1.13 o
  12   7   4        2.13        3.26      1.15 o
  -8   8   4        0.08        1.30      1.32 o
  -7   8   4        0.61        1.44      0.87 o
  -6   8   4        1.47        1.93      0.66 o
  -5   8   4       28.18       27.49      1.28 o
  -4   8   4      117.20      115.28      2.27 o
  -3   8   4      226.84      224.40      3.28 o
  -2   8   4      258.03      210.98      3.03 o
  -1   8   4      115.82       98.35      1.71 o
   0   8   4        8.39        4.54      0.43 o
   1   8   4      719.97      723.30      7.44 o
   2   8   4     1324.81     1225.63     13.70 o
   3   8   4     1166.87     1122.67     12.65 o
   4   8   4        0.51        0.46      0.41 o
   5   8   4        5.22        5.42      0.65 o
   6   8   4       15.03        8.17      1.06 o
   7   8   4       23.90       22.07      1.55 o
   8   8   4      139.92      144.93      3.06 o
   9   8   4       42.55       46.51      1.74 o
  10   8   4        2.13        0.67      0.96 o
  11   8   4       46.60       49.48      2.62 o
  12   8   4        0.07        0.01      1.10 o
  -7   9   4        7.34        6.42      1.55 o
  -6   9   4      139.88      140.76      2.91 o
  -5   9   4       39.19       42.58      1.50 o
  -4   9   4      132.66      133.44      2.56 o
  -3   9   4       17.26       16.69      1.30 o
  -2   9   4      103.67       96.40      1.91 o
  -1   9   4       14.76       15.88      0.68 o
   0   9   4        1.89        0.37      0.41 o
   1   9   4       41.15       44.65      0.97 o
   2   9   4      319.75      306.64      4.22 o
   3   9   4      724.43      707.59      8.44 o
   4   9   4      523.94      506.05     10.54 o
   5   9   4      949.25      918.74     15.38 o
   6   9   4       26.02       22.31      1.57 o
   7   9   4       57.97       58.56      2.45 o
   8   9   4        8.84        5.79      1.48 o
   9   9   4       17.25       16.39      1.17 o
  10   9   4       77.68       79.89      3.28 o
  11   9   4        0.01       -0.40      1.53 o
  12   9   4        4.78        5.24      2.72 o
  -6  10   4        1.19        2.02      0.94 o
  -5  10   4       36.67       36.46      1.50 o
  -4  10   4      208.21      213.98      3.54 o
  -3  10   4      124.40      132.19      2.79 o
  -2  10   4       86.88       93.23      1.96 o
  -1  10   4       12.26       17.41      0.85 o
   0  10   4       20.13       18.33      1.82 o
   1  10   4      383.21      338.42      4.13 o
   2  10   4       20.06       20.32      1.37 o
   3  10   4       14.48       16.28      0.84 o
   4  10   4       18.13       21.50      1.45 o
   5  10   4      128.23      121.45      3.44 o
   6  10   4       17.32       15.99      1.54 o
   7  10   4       71.00       72.09      4.68 o
   8  10   4      129.55      114.71      3.72 o
   9  10   4       17.34       16.90      2.16 o
  10  10   4        0.89        2.00      0.87 o
  11  10   4        2.26        1.48      1.10 o
  -6  11   4       67.65       78.63      3.59 o
  -5  11   4        4.12        1.94      0.91 o
  -4  11   4        1.63        0.89      0.63 o
  -3  11   4       61.34       63.39      1.78 o
  -2  11   4        1.67        1.90      0.54 o
  -1  11   4       63.27       58.59      1.53 o
   0  11   4       18.64       17.81      0.96 o
   1  11   4      137.06      129.79      2.17 o
   2  11   4       59.90       49.85      3.68 o
   3  11   4       19.27       19.38      0.95 o
   4  11   4       44.98       40.16      1.97 o
   5  11   4       78.32       78.50      2.81 o
   6  11   4       51.75       52.47      2.42 o
   7  11   4       18.21       18.93      1.66 o
   8  11   4      105.15      100.23      3.56 o
   9  11   4       19.88       20.19      1.94 o
  10  11   4       79.86       89.86      3.60 o
  11  11   4       13.63       14.00      1.63 o
  -5  12   4        1.86        1.78      1.29 o
  -4  12   4       62.64       64.83      2.49 o
  -3  12   4        1.24        2.55      0.68 o
  -2  12   4      161.78      170.22      3.01 o
  -1  12   4      105.73      112.33      3.20 o
   0  12   4      115.00      112.49      2.45 o
   1  12   4       79.46       69.13      1.46 o
   2  12   4      111.76      124.31      2.86 o
   3  12   4      123.08      121.60      2.84 o
   4  12   4       69.33       65.80      2.57 o
   5  12   4       10.95        7.56      1.22 o
   6  12   4       84.22       88.53      3.21 o
   7  12   4        0.54       -0.55      0.97 o
   8  12   4       33.47       30.17      2.19 o
   9  12   4        3.66        2.75      1.28 o
  10  12   4       80.51       88.79      3.79 o
  11  12   4        1.55        1.65      1.92 o
  -4  13   4       12.15       16.08      1.94 o
  -3  13   4      171.62      190.78      4.80 o
  -2  13   4      357.94      383.66      5.32 o
  -1  13   4      162.79      159.17      3.26 o
   0  13   4        0.25        1.08      0.51 o
   1  13   4        1.18        2.77      0.58 o
   2  13   4       45.08       46.60      2.65 o
   3  13   4        0.62        1.56      0.72 o
   4  13   4      225.33      222.37     10.34 o
   5  13   4       63.82       63.29      2.75 o
   6  13   4       10.77       10.79      2.33 o
   7  13   4        4.75        4.70      1.35 o
   8  13   4        2.75        1.88      1.27 o
   9  13   4       45.62       39.09      3.75 o
  10  13   4       10.78        4.08      2.27 o
  -3  14   4        4.14        3.78      1.83 o
  -2  14   4       72.66       81.66      3.35 o
  -1  14   4      174.47      187.50      3.83 o
   0  14   4       29.40       34.52      2.60 o
   1  14   4       21.95       18.33      1.53 o
   2  14   4      126.59      135.90      4.63 o
   3  14   4        7.89        6.56      1.82 o
   4  14   4      205.79      221.59      8.40 o
   5  14   4        9.91        9.82      2.16 o
   6  14   4       66.74       65.96      4.50 o
   7  14   4        8.34        8.52      2.20 o
   8  14   4        1.12       -0.21      1.46 o
   9  14   4       17.94       20.01      3.05 o
  10  14   4       30.77       30.41      3.71 o
   2  15   4        1.01       -0.01      1.29 o
   3  15   4       16.13       18.64      2.57 o
   4  15   4       14.52       12.61      2.51 o
   5  15   4       23.91       25.97      3.11 o
   6  15   4        0.45       -1.10      1.46 o
   7  15   4       60.44       68.38      4.85 o
   8  15   4       12.57       13.14      2.78 o
   9  15   4        4.64        5.76      2.42 o
   3  16   4       16.77       19.18      2.76 o
   4  16   4      126.17      129.96      6.47 o
   5  16   4        4.01        2.25      1.91 o
   6  16   4        1.75        0.04      1.79 o
   7  16   4       11.44        5.99      2.43 o
   8  16   4       12.19       10.78      2.81 o
   3  17   4       21.06       20.62      2.86 o
   4  17   4        0.01        0.07      1.76 o
   5  17   4       43.31       47.12      4.24 o
  -5 -16   5       11.20        9.94      2.80 o
  -4 -16   5       22.91       27.18      3.58 o
  -3 -16   5        4.85        5.78      1.47 o
  -2 -16   5        7.39        3.81      1.81 o
  -1 -16   5       66.14       67.02      3.04 o
   0 -16   5       80.55       86.12      4.67 o
  -7 -15   5        1.88        2.62      2.05 o
  -6 -15   5       11.79       11.52      2.81 o
  -5 -15   5       58.12       71.18      5.12 o
  -4 -15   5        3.42        3.57      1.29 o
  -3 -15   5        5.29        6.41      1.77 o
  -2 -15   5        1.37        0.67      1.10 o
  -1 -15   5       40.53       42.23      2.41 o
   0 -15   5      141.02      155.19      4.69 o
   1 -15   5      250.05      258.81      6.57 o
   2 -15   5       13.59        8.92      2.32 o
  -8 -14   5        1.55        2.28      2.09 o
  -7 -14   5      140.00      147.53      7.52 o
  -6 -14   5       89.18       96.76      5.88 o
  -5 -14   5       19.85       18.52      1.90 o
  -4 -14   5       23.69       21.82      1.92 o
  -3 -14   5       28.28       26.02      5.80 o
  -2 -14   5      123.00      123.55      4.14 o
  -1 -14   5       57.79       65.33      2.82 o
   0 -14   5        8.86        9.42      2.22 o
   1 -14   5        0.19        0.72      1.05 o
   2 -14   5       32.03       38.37      3.49 o
   3 -14   5       37.48       37.33      3.59 o
  -9 -13   5        6.34        5.92      2.34 o
  -8 -13   5       37.93       41.27      4.18 o
  -7 -13   5       31.93       26.87      3.41 o
  -6 -13   5       43.32       40.77      2.48 o
  -5 -13   5       87.30       86.71      5.30 o
  -4 -13   5      156.42      151.93      4.51 o
  -3 -13   5      300.14      321.73      7.28 o
  -2 -13   5        2.82        2.69      1.09 o
  -1 -13   5      213.65      220.93      4.49 o
   0 -13   5       23.74       25.28      1.93 o
   1 -13   5       14.87       11.36      2.08 o
   2 -13   5        5.40        6.19      1.95 o
   3 -13   5        0.04        0.33      1.60 o
   4 -13   5        0.52        1.42      1.69 o
  -9 -12   5       29.85       28.45      3.62 o
  -8 -12   5       33.14       35.73      3.79 o
  -7 -12   5        3.80        4.48      1.22 o
  -6 -12   5      208.79      209.05     10.39 o
  -5 -12   5      115.57      118.54      3.89 o
  -4 -12   5       47.57       45.41      2.31 o
  -3 -12   5      115.97      124.77      3.87 o
  -2 -12   5       85.69       92.03      5.13 o
  -1 -12   5      201.23      205.33      4.15 o
   0 -12   5      288.64      288.94      6.37 o
   1 -12   5      107.63      109.11      4.88 o
   2 -12   5        0.04        0.58      1.33 o
   3 -12   5        3.38        1.67      1.53 o
   4 -12   5        6.02        5.40      1.27 o
   5 -12   5       21.63       21.49      2.95 o
 -10 -11   5       12.34       13.26      2.27 o
  -9 -11   5       14.74       14.87      1.60 o
  -8 -11   5       11.57        7.57      1.46 o
  -7 -11   5       65.47       70.49      2.99 o
  -6 -11   5       11.57        8.99      1.56 o
  -5 -11   5      212.21      217.25      5.39 o
  -4 -11   5       87.58       95.96      3.25 o
  -3 -11   5      235.31      241.24      5.64 o
  -2 -11   5       14.70       14.75      2.40 o
  -1 -11   5       17.56       19.99      1.23 o
   0 -11   5        0.15        0.52      0.57 o
   1 -11   5       64.24       58.76      3.38 o
   2 -11   5       26.56       30.49      1.84 o
   3 -11   5       68.44       61.17      2.64 o
   4 -11   5       17.76       18.27      1.73 o
   5 -11   5       22.62       28.21      2.21 o
   6 -11   5       48.85       46.21      3.83 o
 -10 -10   5        0.88        1.38      1.12 o
  -9 -10   5       61.98       65.91      2.29 o
  -8 -10   5      105.04      113.38      2.93 o
  -7 -10   5        5.18        5.63      1.17 o
  -6 -10   5        3.94        6.49      1.66 o
  -5 -10   5       65.40       53.97      3.07 o
  -4 -10   5      213.80      198.87      4.89 o
  -3 -10   5      167.76      164.95      4.26 o
  -2 -10   5       51.04       55.07      2.25 o
  -1 -10   5      143.63      138.79      3.00 o
   0 -10   5       23.81       23.73      1.48 o
   1 -10   5      143.71      140.00      3.62 o
   2 -10   5       99.25      101.42      3.16 o
   3 -10   5      105.12      102.79      3.35 o
   4 -10   5       20.22       21.11      1.73 o
   5 -10   5       27.44       28.40      2.08 o
   6 -10   5        2.38        4.11      1.29 o
   7 -10   5        1.76        3.85      2.03 o
 -10  -9   5       25.73       24.31      4.03 o
  -9  -9   5        3.70        3.92      0.94 o
  -8  -9   5        0.09       -0.38      0.81 o
  -7  -9   5       80.33       79.39      2.24 o
  -6  -9   5        3.94        2.34      0.90 o
  -5  -9   5       43.27       45.96      2.15 o
  -4  -9   5       24.37       17.76      2.85 o
  -3  -9   5        8.72       11.48      1.14 o
  -2  -9   5      387.64      356.92      7.10 o
  -1  -9   5       18.69       19.09      1.06 o
   0  -9   5       54.58       60.26      3.42 o
   1  -9   5      417.07      426.41     11.87 o
   2  -9   5       10.22       11.83      1.15 o
   3  -9   5      217.02      212.42      5.07 o
   4  -9   5       52.98       50.76      2.35 o
   5  -9   5        1.46        1.58      0.93 o
   6  -9   5       79.22       81.00      3.31 o
   7  -9   5      152.50      146.05      6.64 o
   8  -9   5       41.15       35.60      3.84 o
 -11  -8   5        6.17        6.90      1.62 o
 -10  -8   5        1.04        1.55      1.29 o
  -9  -8   5        2.70        3.72      0.91 o
  -8  -8   5        5.15        4.35      1.00 o
  -7  -8   5      102.78      108.72      3.54 o
  -6  -8   5       14.07       15.59      1.16 o
  -5  -8   5       53.96       49.65      2.13 o
  -4  -8   5      680.33      612.35     10.89 o
  -3  -8   5      252.28      253.34      8.41 o
  -2  -8   5      335.66      321.83      6.39 o
  -1  -8   5        9.43       18.02      1.09 o
   0  -8   5        8.10        8.73      0.76 o
   1  -8   5       14.80       18.88      1.19 o
   2  -8   5      754.28      742.03     12.64 o
   3  -8   5      234.41      232.74      5.22 o
   4  -8   5        1.22        1.06      0.95 o
   5  -8   5        3.10        2.48      0.94 o
   6  -8   5      121.61      127.91      4.11 o
   7  -8   5        0.19        0.53      1.02 o
   8  -8   5        0.13        3.01      1.94 o
 -11  -7   5        7.50        7.04      1.30 o
 -10  -7   5        7.73        7.41      1.24 o
  -9  -7   5      145.79      147.68      5.29 o
  -8  -7   5        4.97        5.05      1.37 o
  -7  -7   5       82.97       79.63      2.14 o
  -6  -7   5       51.89       50.52      1.95 o
  -5  -7   5       29.88       24.76      1.33 o
  -4  -7   5       49.71       50.14      2.00 o
  -3  -7   5      700.99      719.23     12.23 o
  -2  -7   5      572.89      551.95      9.68 o
  -1  -7   5       31.52       37.24      1.12 o
   0  -7   5       79.41       75.80      1.73 o
   1  -7   5      412.82      408.50      5.36 o
   2  -7   5      534.01      520.86      7.84 o
   3  -7   5       19.97       19.19      1.09 o
   4  -7   5        0.03        0.04      0.63 o
   5  -7   5        4.29        4.81      0.80 o
   6  -7   5      184.76      191.17      4.02 o
   7  -7   5       49.31       46.87      2.36 o
   8  -7   5       12.38       10.05      1.25 o
   9  -7   5       20.32       19.90      3.05 o
 -11  -6   5        5.65        3.20      1.14 o
 -10  -6   5        0.01        1.24      1.08 o
  -9  -6   5       38.24       35.99      1.91 o
  -8  -6   5       69.92       71.99      3.69 o
  -7  -6   5        0.02       -0.04      0.52 o
  -6  -6   5       24.97       22.84      1.12 o
  -5  -6   5      481.84      467.64      6.69 o
  -4  -6   5      293.41      273.51      5.46 o
  -3  -6   5       95.99      101.28      1.98 o
  -2  -6   5      224.22      243.76      4.91 o
  -1  -6   5       74.02       91.08      1.59 o
   0  -6   5       17.05       27.07      0.72 o
   1  -6   5       49.25       57.43      1.26 o
   2  -6   5        0.03        0.17      0.25 o
   3  -6   5       63.50       51.56      1.34 o
   4  -6   5        5.66        7.14      0.65 o
   5  -6   5       17.23       21.80      1.21 o
   6  -6   5       15.75       15.60      1.15 o
   7  -6   5      103.28      106.94      2.92 o
   8  -6   5        3.89        3.54      0.98 o
   9  -6   5       77.69       78.08      3.45 o
 -11  -5   5       52.36       56.40      2.39 o
 -10  -5   5        8.06        6.94      0.84 o
  -9  -5   5        0.43        0.38      0.55 o
  -8  -5   5       43.09       44.79      1.20 o
  -7  -5   5      281.75      275.75      3.42 o
  -6  -5   5       38.82       37.42      1.21 o
  -5  -5   5       26.76       27.10      0.79 o
  -4  -5   5       16.57       12.75      0.43 o
  -3  -5   5      734.13      708.46      9.17 o
  -2  -5   5       19.39       32.04      0.70 o
  -1  -5   5      638.31      691.03      7.85 o
   0  -5   5      190.32      192.33      2.40 o
   1  -5   5       46.01       37.64      1.10 o
   2  -5   5       15.24       12.71      0.52 o
   3  -5   5       74.05       69.81      1.52 o
   4  -5   5       16.17       17.68      0.86 o
   5  -5   5      255.70      228.14      5.72 o
   6  -5   5       97.96       96.59      2.52 o
   7  -5   5       33.11       33.11      1.60 o
   8  -5   5      113.67      114.52      4.08 o
   9  -5   5       71.81       67.36      2.56 o
  10  -5   5        0.00        0.30      1.29 o
 -11  -4   5       14.49       15.64      1.49 o
 -10  -4   5       33.89       37.03      1.34 o
  -9  -4   5       12.36       10.37      0.81 o
  -8  -4   5       91.86       94.96      1.95 o
  -7  -4   5       17.26       15.78      1.23 o
  -6  -4   5        5.38        5.21      0.49 o
  -5  -4   5     1439.11     1352.00     12.94 o
  -4  -4   5      407.34      431.87      4.22 o
  -3  -4   5      472.82      482.06      4.41 o
  -2  -4   5      866.33      947.13     10.22 o
  -1  -4   5       12.26       14.16      0.60 o
   0  -4   5      894.31     1075.17     10.79 o
   1  -4   5      249.51      245.43      3.96 o
   2  -4   5      279.02      342.92      3.87 o
   3  -4   5       10.80        7.18      0.51 o
   4  -4   5       13.15       13.03      0.72 o
   5  -4   5      432.50      364.53      5.15 o
   6  -4   5      216.74      211.05      3.99 o
   7  -4   5       97.70      100.40      2.65 o
   8  -4   5        4.01        2.78      0.82 o
   9  -4   5      104.14      103.55      4.45 o
  10  -4   5        4.11        1.15      1.11 o
 -11  -3   5       14.62       13.53      1.28 o
 -10  -3   5       22.32       26.55      2.96 o
  -9  -3   5        1.04        0.50      0.53 o
  -8  -3   5      249.49      247.51      3.64 o
  -7  -3   5      431.52      425.47      6.20 o
  -6  -3   5      398.99      380.43      4.32 o
  -5  -3   5       55.64       54.19      1.03 o
  -4  -3   5       24.95       26.68      0.53 o
  -3  -3   5      334.25      301.43      2.94 o
  -2  -3   5       25.36       34.30      0.76 o
  -1  -3   5     1695.89     1912.80     17.62 o
   0  -3   5       63.22       58.61      1.07 o
   1  -3   5      293.99      301.46      4.26 o
   2  -3   5      398.54      383.15      4.54 o
   3  -3   5        3.36        4.68      0.45 o
   4  -3   5       21.27       24.67      0.93 o
   5  -3   5       13.58       19.56      0.75 o
   6  -3   5      117.60      117.45      2.17 o
   7  -3   5        3.74        4.87      0.62 o
   8  -3   5       43.57       41.88      1.43 o
   9  -3   5       12.50       12.05      1.00 o
  10  -3   5       18.53       17.23      1.39 o
  11  -3   5       78.67       76.08      2.64 o
 -11  -2   5        8.65        8.96      2.09 o
 -10  -2   5        3.18        0.97      0.81 o
  -9  -2   5       21.84       22.89      1.41 o
  -8  -2   5       54.00       54.08      1.43 o
  -7  -2   5       38.71       35.66      1.11 o
  -6  -2   5       69.69       64.66      1.21 o
  -5  -2   5      118.76      115.71      1.39 o
  -4  -2   5      166.71      151.39      1.58 o
  -3  -2   5       42.37       49.59      0.75 o
  -2  -2   5      464.48      546.96      4.64 o
  -1  -2   5     1965.52     2218.27     20.96 o
   0  -2   5       74.53       69.11      1.03 o
   1  -2   5       70.58       94.66      1.29 o
   2  -2   5      130.71      115.55      1.37 o
   3  -2   5      190.45      195.69      2.57 o
   4  -2   5       40.36       33.20      0.67 o
   5  -2   5       95.70       96.07      1.76 o
   6  -2   5      298.55      296.12      4.06 o
   7  -2   5        2.64        2.24      0.77 o
   8  -2   5        7.74        8.42      0.92 o
   9  -2   5       35.91       37.42      1.43 o
  10  -2   5       47.98       56.21      2.14 o
  11  -2   5       15.69       15.61      1.64 o
 -11  -1   5        1.21        0.11      0.91 o
 -10  -1   5        9.96       10.66      1.57 o
  -9  -1   5        0.94        0.03      0.68 o
  -8  -1   5       48.84       41.50      1.19 o
  -7  -1   5      133.49      141.38      2.36 o
  -6  -1   5       63.09       64.44      1.03 o
  -5  -1   5      751.58      728.59      6.00 o
  -4  -1   5       51.36       56.59      0.84 o
  -3  -1   5     1161.98     1296.12     10.11 o
  -2  -1   5      259.96      251.47      2.34 o
  -1  -1   5      382.33      363.94      3.40 o
   0  -1   5       32.51       32.49      0.60 o
   1  -1   5      633.16      672.61      8.09 o
   2  -1   5     2059.84     2338.54     23.71 o
   3  -1   5     1186.07     1371.03     14.16 o
   4  -1   5        4.82        1.66      0.50 o
   5  -1   5      291.19      290.21      3.29 o
   6  -1   5        8.81       12.99      0.64 o
   7  -1   5       77.00       63.71      1.72 o
   8  -1   5       40.02       39.53      1.33 o
   9  -1   5       31.88       33.52      1.32 o
  10  -1   5      131.94      136.80      2.99 o
  11  -1   5       17.70       15.08      1.63 o
 -10   0   5        6.06        5.58      1.05 o
  -9   0   5        1.23       -0.12      0.68 o
  -8   0   5        6.74        8.82      1.72 o
  -7   0   5       47.43       48.49      1.26 o
  -6   0   5      258.81      240.39      2.71 o
  -5   0   5       83.08       66.80      0.98 o
  -4   0   5      515.12      550.26      4.53 o
  -3   0   5      133.42      141.99      2.14 o
  -2   0   5        0.22        0.48      0.14 o
  -1   0   5     1467.41     1659.58     21.43 o
   0   0   5       65.62       88.60      1.80 o
   1   0   5      102.22       98.76      1.17 o
   2   0   5       98.17      111.37      1.49 o
   3   0   5      408.94      438.26      4.87 o
   4   0   5      964.46     1082.14     11.41 o
   5   0   5      495.14      525.16      5.36 o
   6   0   5        0.01        0.26      0.27 o
   7   0   5      129.84      150.39      2.12 o
   8   0   5       26.95       29.31      0.88 o
   9   0   5        0.06        0.71      0.54 o
  10   0   5        1.00        0.62      0.72 o
  11   0   5       25.28       25.85      1.56 o
 -10   1   5        0.69        0.99      0.85 o
  -9   1   5        0.23        0.38      0.71 o
  -8   1   5       72.76       70.68      2.19 o
  -7   1   5      122.92      107.01      1.82 o
  -6   1   5       42.86       47.88      1.19 o
  -5   1   5      392.97      367.39      3.69 o
  -4   1   5       10.00        9.32      0.73 o
  -3   1   5      285.48      300.51      2.63 o
  -2   1   5     1094.77     1067.83      8.62 o
  -1   1   5     1110.07     1264.53     12.07 o
   0   1   5       11.86       20.48      0.57 o
   1   1   5        1.25        0.22      0.12 o
   2   1   5       93.94      102.21      1.38 o
   3   1   5      412.32      429.37      4.76 o
   4   1   5      324.85      359.66      3.91 o
   5   1   5      113.88      108.76      1.53 o
   6   1   5      105.71      112.85      1.73 o
   7   1   5      152.44      152.69      2.15 o
   8   1   5        7.32        6.97      0.54 o
   9   1   5       43.59       38.07      1.88 o
  10   1   5       16.39       17.94      1.24 o
  11   1   5       25.73       25.60      1.51 o
  12   1   5       85.12       92.27      3.34 o
 -10   2   5        0.20       -0.66      0.80 o
  -9   2   5        4.92        4.93      0.95 o
  -8   2   5        6.44        8.39      0.77 o
  -7   2   5       16.11       15.86      0.79 o
  -6   2   5       80.19       85.14      1.65 o
  -5   2   5       44.53       45.99      1.04 o
  -4   2   5       42.18       57.13      0.92 o
  -3   2   5        0.42        0.20      0.19 o
  -2   2   5        0.45        0.96      0.24 o
  -1   2   5        0.84        3.43      0.38 o
   0   2   5       12.23       18.03      0.80 o
   1   2   5      397.16      367.55      8.36 o
   2   2   5      144.85      158.52      1.63 o
   3   2   5       32.41       25.00      0.55 o
   4   2   5       37.75       32.73      0.88 o
   5   2   5       55.91       53.41      1.09 o
   6   2   5     1568.70     1633.42     14.13 o
   7   2   5      409.65      423.19      6.29 o
   8   2   5      156.56      156.88      2.53 o
   9   2   5       25.72       22.80      1.08 o
  10   2   5        7.98        6.29      0.71 o
  11   2   5        0.45        0.39      0.95 o
  12   2   5       15.21       17.70      1.68 o
 -10   3   5       21.61       21.63      1.65 o
  -9   3   5       37.63       44.20      1.98 o
  -8   3   5        6.61        5.95      0.74 o
  -7   3   5      290.15      289.87      3.63 o
  -6   3   5      588.95      563.36      6.55 o
  -5   3   5      148.26      137.93      2.29 o
  -4   3   5      275.51      261.05      3.24 o
  -3   3   5      252.48      261.90      3.06 o
  -2   3   5      149.95      135.26      2.86 o
  -1   3   5      163.42      140.87      2.16 o
   0   3   5       36.93       24.95      1.01 o
   1   3   5       17.95       18.33      0.60 o
   2   3   5        2.05        5.24      0.41 o
   3   3   5     1547.61     1682.88     18.04 o
   4   3   5        9.29        9.46      0.53 o
   5   3   5      658.88      700.56      6.93 o
   6   3   5     1963.15     1933.47     18.16 o
   7   3   5       23.71       20.42      1.14 o
   8   3   5       22.81       18.66      0.85 o
   9   3   5        8.99        9.71      0.88 o
  10   3   5        1.69        0.63      0.64 o
  11   3   5        3.08        2.21      1.11 o
  12   3   5       14.94       14.07      2.73 o
  -9   4   5       55.50       56.10      2.38 o
  -8   4   5       31.35       33.18      2.14 o
  -7   4   5        1.11        1.37      0.58 o
  -6   4   5      104.54      101.29      2.08 o
  -5   4   5       75.45       71.00      1.67 o
  -4   4   5     1811.58     1714.33     16.86 o
  -3   4   5      232.37      218.13      3.21 o
  -2   4   5       19.42       16.26      1.12 o
  -1   4   5      142.72      148.13      2.31 o
   0   4   5     1031.46     1105.11     14.12 o
   1   4   5      678.68      775.72      8.72 o
   2   4   5      242.39      257.36      3.31 o
   3   4   5      156.24      207.74      3.25 o
   4   4   5       51.56       49.89      1.05 o
   5   4   5       22.62       32.45      0.77 o
   6   4   5       15.15       16.19      0.60 o
   7   4   5      505.84      529.32      5.58 o
   8   4   5       68.38       64.41      1.42 o
   9   4   5        0.71        1.09      0.49 o
  10   4   5        4.55        4.66      0.77 o
  11   4   5      118.28      124.92      5.51 o
  12   4   5       82.88       78.78      2.07 o
  -9   5   5       23.53       20.65      1.76 o
  -8   5   5        2.09        0.96      0.75 o
  -7   5   5      331.12      336.53      6.01 o
  -6   5   5       11.94       12.50      0.87 o
  -5   5   5        5.75        6.42      0.64 o
  -4   5   5      105.77       94.34      1.84 o
  -3   5   5       28.62       21.35      0.93 o
  -2   5   5      180.34      159.67      2.53 o
  -1   5   5      416.32      352.71      4.53 o
   0   5   5      130.37      127.13      1.99 o
   1   5   5      138.06      141.79      2.52 o
   2   5   5      923.06      931.63     10.60 o
   3   5   5      244.16      296.19      3.83 o
   4   5   5      150.93      153.68      2.63 o
   5   5   5      106.27      137.27      2.14 o
   6   5   5        8.42       10.85      1.09 o
   7   5   5      234.79      234.63      4.63 o
   8   5   5       61.19       60.34      1.78 o
   9   5   5       10.44       10.32      0.73 o
  10   5   5       13.78       13.07      0.86 o
  11   5   5        2.53        2.99      1.10 o
  12   5   5        0.11        0.35      0.97 o
  -8   6   5        1.24       -0.66      0.83 o
  -7   6   5      110.71      110.99      2.47 o
  -6   6   5       36.17       31.06      1.35 o
  -5   6   5        0.02        0.68      0.46 o
  -4   6   5       27.32       26.77      1.02 o
  -3   6   5       12.82       11.81      0.87 o
  -2   6   5        0.13        0.83      0.36 o
  -1   6   5      167.36      158.13      2.48 o
   0   6   5        0.50        0.79      0.25 o
   1   6   5        0.80        1.07      0.36 o
   2   6   5      633.26      588.76      7.28 o
   3   6   5      918.79      947.72     10.70 o
   4   6   5      389.12      399.05      5.82 o
   5   6   5       39.89       27.84      1.03 o
   6   6   5        0.51        0.14      0.36 o
   7   6   5       26.12       25.60      0.96 o
   8   6   5       12.06       10.62      0.89 o
   9   6   5       98.18       98.41      2.94 o
  10   6   5       19.56       20.34      1.92 o
  11   6   5        6.97        8.24      1.24 o
  12   6   5        3.64        4.49      1.23 o
  -8   7   5      105.35      105.50      4.20 o
  -7   7   5       96.54       97.67      2.38 o
  -6   7   5       34.76       32.54      1.35 o
  -5   7   5       88.98       77.71      1.89 o
  -4   7   5        1.93        1.09      0.43 o
  -3   7   5      146.91      145.27      2.42 o
  -2   7   5      607.56      582.60      7.19 o
  -1   7   5      299.44      254.86      3.21 o
   0   7   5       76.12       68.24      1.28 o
   1   7   5      172.24      178.02      3.17 o
   2   7   5      866.52      830.02     11.13 o
   3   7   5       32.06       34.26      1.02 o
   4   7   5      779.57      762.64     12.72 o
   5   7   5        5.75        3.65      0.57 o
   6   7   5       32.59       27.10      1.18 o
   7   7   5      201.98      196.92      3.55 o
   8   7   5        0.13        0.27      1.02 o
   9   7   5        3.24        3.42      0.77 o
  10   7   5        1.14        1.50      0.91 o
  11   7   5        8.74        8.56      2.37 o
  12   7   5        2.02        2.36      2.08 o
  -7   8   5       28.65       29.52      1.86 o
  -6   8   5       15.77       13.69      1.04 o
  -5   8   5       15.83       17.12      1.03 o
  -4   8   5      160.70      164.82      2.85 o
  -3   8   5       68.73       61.91      1.54 o
  -2   8   5        7.36        5.06      0.55 o
  -1   8   5      116.64       87.54      1.62 o
   0   8   5      262.99      222.66      2.91 o
   1   8   5       53.65       46.23      1.67 o
   2   8   5       10.48        8.56      0.72 o
   3   8   5      135.84      141.08      2.38 o
   4   8   5       12.13       13.53      1.01 o
   5   8   5      122.97      125.18      5.34 o
   6   8   5       20.34       18.18      1.04 o
   7   8   5        1.65        2.95      1.05 o
   8   8   5      112.63      113.59      2.66 o
   9   8   5       32.32       35.48      1.81 o
  10   8   5       51.22       54.62      2.45 o
  11   8   5        0.88        1.03      1.03 o
  12   8   5        5.83        4.65      1.33 o
  -7   9   5       19.49       22.34      3.49 o
  -6   9   5      160.59      168.96      5.96 o
  -5   9   5        0.58        0.65      0.56 o
  -4   9   5       45.17       44.13      2.01 o
  -3   9   5      101.14      100.65      2.10 o
  -2   9   5      130.93      114.43      2.15 o
  -1   9   5       40.31       28.96      0.97 o
   0   9   5       64.03       38.01      1.04 o
   1   9   5        0.37        0.92      0.34 o
   2   9   5      213.14      203.79      4.31 o
   3   9   5      666.62      636.09     11.44 o
   4   9   5      240.74      230.78      6.45 o
   5   9   5      398.26      399.56     16.11 o
   6   9   5       77.96       73.46      2.66 o
   7   9   5       65.47       57.67      6.79 o
   8   9   5       57.64       58.95      2.58 o
   9   9   5       13.99       13.26      1.49 o
  10   9   5      191.55      197.50      4.09 o
  11   9   5        3.83        1.49      1.12 o
  12   9   5        2.94        2.90      1.18 o
  -6  10   5        1.21        1.04      1.17 o
  -5  10   5        6.83        7.44      0.89 o
  -4  10   5       99.32       98.45      2.28 o
  -3  10   5       26.94       27.73      1.21 o
  -2  10   5       12.64       14.99      0.87 o
  -1  10   5       97.87       92.05      1.88 o
   0  10   5       52.31       44.89      1.19 o
   1  10   5       74.50       58.47      1.35 o
   2  10   5       21.48       27.76      1.43 o
   3  10   5        2.70        1.30      0.63 o
   4  10   5      617.56      618.45     12.29 o
   5  10   5       67.95       71.19      4.33 o
   6  10   5      119.87      110.41      3.41 o
   7  10   5      429.98      397.13      8.10 o
   8  10   5       61.90       61.34      2.73 o
   9  10   5       36.94       40.05      3.69 o
  10  10   5        2.70        2.36      0.90 o
  11  10   5        5.17        3.84      1.82 o
  -5  11   5       59.05       59.22      2.41 o
  -4  11   5       18.31       18.01      1.14 o
  -3  11   5       88.79       92.58      2.17 o
  -2  11   5       38.65       34.77      1.27 o
  -1  11   5       36.23       38.47      1.27 o
   0  11   5        0.89        1.78      0.49 o
   1  11   5        1.58        1.71      0.44 o
   2  11   5      337.36      307.51      4.90 o
   3  11   5      168.04      154.63      3.23 o
   4  11   5      155.39      139.42      3.84 o
   5  11   5       58.83       57.03      7.89 o
   6  11   5       27.97       28.97      2.32 o
   7  11   5       15.87       11.61      1.44 o
   8  11   5       26.77       24.26      1.96 o
   9  11   5       33.37       36.18      2.46 o
  10  11   5       13.34       10.08      1.69 o
  11  11   5        1.52       -0.02      1.13 o
  -5  12   5        5.12        4.77      1.56 o
  -4  12   5        0.77        0.52      1.17 o
  -3  12   5      158.36      175.23      3.24 o
  -2  12   5       10.27       10.69      0.90 o
  -1  12   5       17.81       17.16      1.12 o
   0  12   5        0.64        0.55      0.54 o
   1  12   5       72.78       77.36      1.98 o
   2  12   5       60.08       66.55      1.78 o
   3  12   5       15.08       13.76      1.79 o
   4  12   5       71.32       69.11      2.68 o
   5  12   5        6.18        6.91      2.73 o
   6  12   5      114.18      119.71      3.79 o
   7  12   5        0.11        0.48      0.99 o
   8  12   5       64.34       62.89      5.42 o
   9  12   5        6.33        5.49      1.48 o
  10  12   5       79.30       96.37      3.83 o
  11  12   5        4.51        8.66      1.69 o
  -4  13   5        0.22        1.18      1.23 o
  -3  13   5        2.09        2.74      1.02 o
  -2  13   5      342.14      376.06      8.10 o
  -1  13   5        4.46        5.82      0.86 o
   0  13   5        1.54        2.00      0.61 o
   1  13   5       71.05       69.71      1.74 o
   2  13   5       70.27       72.97      2.26 o
   3  13   5       10.18        9.26      1.08 o
   4  13   5      186.52      197.96      5.06 o
   5  13   5       76.76       77.03      3.06 o
   6  13   5      148.63      160.83      6.77 o
   7  13   5       24.49       21.01      3.84 o
   8  13   5       29.98       30.24      2.49 o
   9  13   5       17.80       17.96      1.95 o
  10  13   5       16.58       24.02      7.09 o
  -3  14   5       15.97       20.86      2.94 o
  -2  14   5       25.35       27.00      2.15 o
  -1  14   5       30.88       32.98      1.43 o
   0  14   5      919.38     1008.86     11.08 o
   1  14   5       30.03       31.46      1.99 o
   2  14   5       22.34       23.64      2.21 o
   3  14   5       51.08       55.81      2.05 o
   4  14   5        6.71        5.33      1.26 o
   5  14   5        0.98        1.23      1.58 o
   6  14   5       26.77       22.54      2.01 o
   7  14   5       25.27       25.01      2.11 o
   8  14   5       30.76       28.49      3.41 o
   9  14   5        0.02        3.75      1.98 o
  10  14   5        2.31        2.19      2.06 o
   2  15   5        7.76        3.96      1.78 o
   3  15   5        8.67        3.89      1.78 o
   4  15   5       81.08       85.67      5.03 o
   5  15   5        2.92        1.59      1.67 o
   6  15   5        0.28       -0.29      1.54 o
   7  15   5        0.04        0.73      1.67 o
   8  15   5        0.01       -0.96      1.66 o
   9  15   5        0.22       -0.77      1.72 o
   3  16   5        0.63       -0.10      1.50 o
   4  16   5       20.37       21.72      3.02 o
   5  16   5       48.33       48.88      4.12 o
   6  16   5       53.03       62.77      4.84 o
   7  16   5        6.26        5.21      2.33 o
   4  17   5       19.40       19.54      3.04 o
   5  17   5       17.41       22.60      3.21 o
  -4 -16   6        6.09        6.78      1.59 o
  -3 -16   6       26.82       27.27      2.35 o
  -2 -16   6       11.19       13.31      2.48 o
  -1 -16   6       56.73       54.77      4.11 o
  -6 -15   6        2.13        4.13      2.15 o
  -5 -15   6       35.27       39.06      2.61 o
  -4 -15   6        4.71        5.41      1.43 o
  -3 -15   6        8.48        6.76      1.51 o
  -2 -15   6       27.85       27.59      4.84 o
  -1 -15   6        7.03        6.23      1.40 o
   0 -15   6       87.62       97.51      3.76 o
   1 -15   6      142.75      145.50      4.67 o
  -7 -14   6       25.83       40.83      4.23 o
  -6 -14   6       60.46       69.53      3.25 o
  -5 -14   6       33.99       34.07      2.42 o
  -4 -14   6       45.31       45.04      4.94 o
  -3 -14   6       10.63       11.20      2.39 o
  -2 -14   6       50.29       49.52      4.75 o
  -1 -14   6      103.16      103.81      3.55 o
   0 -14   6        5.07        4.59      2.14 o
   1 -14   6      201.05      218.22      5.79 o
   2 -14   6      120.32      120.26      5.75 o
   3 -14   6      147.11      146.36      6.63 o
  -8 -13   6       23.83       25.84      3.52 o
  -7 -13   6       13.88       14.22      4.57 o
  -6 -13   6        7.96        4.48      1.30 o
  -5 -13   6       17.94       20.45      1.93 o
  -4 -13   6       50.42       50.97      4.44 o
  -3 -13   6       18.32       17.19      1.72 o
  -2 -13   6       24.26       28.18      3.04 o
  -1 -13   6       61.05       63.28      2.23 o
   0 -13   6       27.70       28.20      2.45 o
   1 -13   6      106.74      106.28      3.72 o
   2 -13   6       79.98       81.71      4.52 o
   3 -13   6       45.86       44.78      3.53 o
   4 -13   6        6.34        4.39      1.94 o
  -9 -12   6       31.10       33.47      3.87 o
  -8 -12   6        7.43        5.57      1.50 o
  -7 -12   6        3.65        2.06      1.21 o
  -6 -12   6       38.26       37.70      2.80 o
  -5 -12   6      156.41      150.46      4.81 o
  -4 -12   6        0.49        0.47      0.85 o
  -3 -12   6        5.75        7.34      1.26 o
  -2 -12   6      208.16      216.62      7.25 o
  -1 -12   6      465.46      486.97      7.77 o
   0 -12   6       19.14       17.19      1.59 o
   1 -12   6      236.83      244.60      8.09 o
   2 -12   6       32.60       34.12      2.97 o
   3 -12   6        2.84       -0.11      1.40 o
   4 -12   6       34.07       29.95      3.22 o
   5 -12   6        0.13       -0.95      1.58 o
  -9 -11   6       15.57       13.74      1.81 o
  -8 -11   6        0.01       -1.27      1.03 o
  -7 -11   6       42.23       40.15      2.36 o
  -6 -11   6       37.54       36.92      2.24 o
  -5 -11   6        2.56        3.06      1.03 o
  -4 -11   6      107.00      115.36      3.70 o
  -3 -11   6       40.66       37.47      2.05 o
  -2 -11   6       24.60       28.55      1.80 o
  -1 -11   6       11.27       12.30      1.06 o
   0 -11   6       48.03       52.14      1.87 o
   1 -11   6        8.91        2.83      1.30 o
   2 -11   6      113.60      120.94      5.23 o
   3 -11   6       43.75       38.11      2.16 o
   4 -11   6       13.60       12.04      1.52 o
   5 -11   6        1.03        2.18      1.16 o
   6 -11   6        0.53        0.22      1.66 o
 -10 -10   6        4.45        2.99      1.16 o
  -9 -10   6       10.08        9.51      1.19 o
  -8 -10   6       32.44       37.46      1.90 o
  -7 -10   6       21.95       20.64      1.81 o
  -6 -10   6        2.55        1.68      0.88 o
  -5 -10   6       84.15       76.92      5.27 o
  -4 -10   6        8.97       10.11      1.23 o
  -3 -10   6      397.02      385.64      7.83 o
  -2 -10   6       80.94       88.68      4.35 o
  -1 -10   6       91.92      101.56      2.93 o
   0 -10   6       18.19       20.72      1.22 o
   1 -10   6        0.02        0.03      1.04 o
   2 -10   6       66.83       68.34      2.55 o
   3 -10   6      356.40      351.87      7.43 o
   4 -10   6       36.57       31.92      2.04 o
   5 -10   6       15.37       15.19      1.67 o
   6 -10   6        3.56        5.15      1.36 o
   7 -10   6        0.46        0.86      1.84 o
 -10  -9   6       21.77       18.47      1.73 o
  -9  -9   6       56.56       60.79      2.22 o
  -8  -9   6       24.99       25.36      1.48 o
  -7  -9   6       35.97       35.49      1.60 o
  -6  -9   6        0.00       -0.25      0.70 o
  -5  -9   6        2.33        2.18      0.86 o
  -4  -9   6       16.47        9.17      1.12 o
  -3  -9   6       29.95       28.00      1.86 o
  -2  -9   6      311.47      285.36      6.08 o
  -1  -9   6      414.19      404.00      6.30 o
   0  -9   6        7.83       11.07      0.90 o
   1  -9   6      309.39      316.10      6.02 o
   2  -9   6        2.91        3.42      0.80 o
   3  -9   6       22.95       26.04      1.73 o
   4  -9   6      121.65      130.51      3.91 o
   5  -9   6      297.13      297.69      6.90 o
   6  -9   6       17.32       16.42      1.74 o
   7  -9   6        9.93        8.26      2.39 o
   8  -9   6       46.28       42.99      3.84 o
 -10  -8   6       17.17       16.05      1.60 o
  -9  -8   6      156.55      152.05      3.55 o
  -8  -8   6       55.87       56.54      3.64 o
  -7  -8   6       73.46       70.34      3.40 o
  -6  -8   6       44.71       41.94      1.57 o
  -5  -8   6       13.42       14.98      1.35 o
  -4  -8   6      156.95      152.76      3.98 o
  -3  -8   6       95.38       84.80      2.72 o
  -2  -8   6       14.90        8.26      0.97 o
  -1  -8   6       85.43       88.40      3.00 o
   0  -8   6      438.32      418.95      5.40 o
   1  -8   6       19.41       16.84      1.33 o
   2  -8   6       11.40       11.75      1.11 o
   3  -8   6     1395.10     1417.73     22.84 o
   4  -8   6        0.54        0.49      0.72 o
   5  -8   6       11.65       11.74      1.39 o
   6  -8   6       25.86       27.56      2.05 o
   7  -8   6        0.81        0.23      0.99 o
   8  -8   6        5.68        9.75      2.42 o
 -10  -7   6       10.22       10.86      1.37 o
  -9  -7   6       16.50       14.17      1.57 o
  -8  -7   6        0.25       -0.33      0.62 o
  -7  -7   6       68.09       73.11      2.15 o
  -6  -7   6       29.34       26.66      1.25 o
  -5  -7   6        4.79        3.19      0.60 o
  -4  -7   6        2.58        3.99      0.57 o
  -3  -7   6      465.19      441.20     13.82 o
  -2  -7   6     1417.43     1306.75     20.89 o
  -1  -7   6      101.84       86.56      2.77 o
   0  -7   6       22.23       16.86      0.75 o
   1  -7   6        5.10        4.87      0.90 o
   2  -7   6      253.26      249.77      5.16 o
   3  -7   6       16.07       16.45      1.27 o
   4  -7   6      102.10       94.06      3.00 o
   5  -7   6       55.38       55.85      2.42 o
   6  -7   6        0.97        1.36      0.92 o
   7  -7   6        0.10       -0.17      0.88 o
   8  -7   6        8.94        8.84      2.31 o
   9  -7   6        2.54        3.87      2.06 o
 -10  -6   6       25.84       26.18      1.83 o
  -9  -6   6        6.75        9.51      1.26 o
  -8  -6   6       15.08       12.12      1.26 o
  -7  -6   6        1.24        2.08      1.02 o
  -6  -6   6       79.45       72.18      1.97 o
  -5  -6   6       96.32      105.87      2.34 o
  -4  -6   6        4.07        3.67      0.53 o
  -3  -6   6       63.31       48.27      2.01 o
  -2  -6   6      390.07      402.41      7.42 o
  -1  -6   6     1501.38     1567.13     17.07 o
   0  -6   6      170.38      176.52      2.33 o
   1  -6   6      124.36      126.90      2.74 o
   2  -6   6      231.71      231.41      3.41 o
   3  -6   6       20.79       17.92      1.02 o
   4  -6   6       37.54       37.28      1.52 o
   5  -6   6       55.19       52.08      1.76 o
   6  -6   6       37.53       32.37      1.52 o
   7  -6   6       43.55       43.40      1.87 o
   8  -6   6      191.33      187.74      4.27 o
   9  -6   6        6.82        5.25      1.45 o
 -11  -5   6        0.62        1.34      0.98 o
 -10  -5   6       25.38       25.63      1.75 o
  -9  -5   6       69.38       69.70      1.89 o
  -8  -5   6        1.72        1.50      0.50 o
  -7  -5   6       86.92       80.70      1.69 o
  -6  -5   6       16.86       18.87      1.30 o
  -5  -5   6      119.50      106.17      1.80 o
  -4  -5   6      104.01       90.01      1.85 o
  -3  -5   6      558.82      513.87      6.99 o
  -2  -5   6      305.57      366.82      4.37 o
  -1  -5   6      200.24      211.97      2.76 o
   0  -5   6      989.76     1086.83     11.02 o
   1  -5   6      114.23      111.34      1.88 o
   2  -5   6        6.55        8.39      0.54 o
   3  -5   6        1.23        2.06      0.41 o
   4  -5   6       87.02       83.48      1.83 o
   5  -5   6       80.96       87.90      2.23 o
   6  -5   6       11.73       11.97      1.82 o
   7  -5   6      153.89      146.83      3.41 o
   8  -5   6       41.81       43.34      1.95 o
   9  -5   6        7.72        5.63      1.43 o
  10  -5   6       58.10       48.27      2.83 o
 -11  -4   6        0.06        0.61      0.92 o
 -10  -4   6        1.58       -0.12      0.63 o
  -9  -4   6       19.49       19.30      1.21 o
  -8  -4   6        1.71        1.46      0.53 o
  -7  -4   6       43.40       45.93      1.23 o
  -6  -4   6      126.05      117.50      1.85 o
  -5  -4   6      952.98      923.07      9.13 o
  -4  -4   6       89.86       74.57      1.24 o
  -3  -4   6      242.13      253.58      2.82 o
  -2  -4   6       34.75       28.76      0.72 o
  -1  -4   6      755.50      768.94      9.18 o
   0  -4   6       53.66       69.88      1.10 o
   1  -4   6      232.80      225.10      3.48 o
   2  -4   6      516.52      574.07      5.80 o
   3  -4   6        5.66        6.82      0.40 o
   4  -4   6      131.89      124.56      2.27 o
   5  -4   6        3.60        3.99      0.57 o
   6  -4   6      183.19      168.53      3.59 o
   7  -4   6      116.81      118.21      2.91 o
   8  -4   6       50.94       50.02      2.52 o
   9  -4   6       29.81       33.81      1.51 o
  10  -4   6       41.88       39.24      1.91 o
 -10  -3   6        2.66        1.37      0.82 o
  -9  -3   6        0.64        0.23      0.52 o
  -8  -3   6       24.00       27.05      1.09 o
  -7  -3   6      173.48      173.31      2.53 o
  -6  -3   6      427.25      438.85      5.47 o
  -5  -3   6       15.88       13.35      0.60 o
  -4  -3   6       73.06       73.13      1.11 o
  -3  -3   6      501.85      476.08      4.44 o
  -2  -3   6     2254.97     2482.52     19.83 o
  -1  -3   6      476.58      520.21      4.79 o
   0  -3   6      586.14      665.29      6.57 o
   1  -3   6       11.85       16.25      0.51 o
   2  -3   6      503.76      553.67      5.56 o
   3  -3   6       25.90       31.80      0.90 o
   4  -3   6        0.55        0.83      0.31 o
   5  -3   6        1.76        0.99      0.37 o
   6  -3   6       13.82        8.14      0.66 o
   7  -3   6        0.04        0.51      0.47 o
   8  -3   6       60.69       61.43      1.74 o
   9  -3   6      254.90      265.02      4.32 o
  10  -3   6       22.60       24.77      2.58 o
  11  -3   6       13.48       12.35      1.66 o
 -10  -2   6       16.82       16.96      1.35 o
  -9  -2   6        1.49        1.01      0.80 o
  -8  -2   6        7.99        6.30      0.67 o
  -7  -2   6       11.86        9.42      0.67 o
  -6  -2   6      205.32      192.09      2.61 o
  -5  -2   6     1282.66     1263.74     10.63 o
  -4  -2   6      185.66      189.49      2.05 o
  -3  -2   6       12.69       13.57      0.44 o
  -2  -2   6      735.20      785.03      6.56 o
  -1  -2   6      766.46      839.15      8.36 o
   0  -2   6      738.38      839.12      7.99 o
   1  -2   6      212.05      218.29      2.18 o
   2  -2   6       37.53       47.92      0.76 o
   3  -2   6      681.27      690.27      5.60 o
   4  -2   6       46.09       39.08      1.28 o
   5  -2   6      149.56      155.20      2.42 o
   6  -2   6        7.13       14.06      0.77 o
   7  -2   6      120.30      119.88      2.29 o
   8  -2   6        1.70        1.61      0.58 o
   9  -2   6        2.40        1.24      0.64 o
  10  -2   6       47.96       49.85      2.48 o
  11  -2   6       12.28       11.51      1.51 o
 -10  -1   6        0.85        2.48      0.93 o
  -9  -1   6        2.38        2.47      0.79 o
  -8  -1   6      116.52      106.04      4.79 o
  -7  -1   6        0.35       -0.01      0.38 o
  -6  -1   6       22.39       20.06      0.66 o
  -5  -1   6        4.26        4.49      0.33 o
  -4  -1   6      154.44      140.25      1.66 o
  -3  -1   6      126.29      138.59      1.57 o
  -2  -1   6       45.81       33.34      0.59 o
  -1  -1   6        2.73        7.17      0.38 o
   0  -1   6      182.33      199.05      2.08 o
   1  -1   6      207.20      235.37      2.73 o
   2  -1   6     1449.31     1595.03     16.36 o
   3  -1   6       32.90       47.81      0.92 o
   4  -1   6        1.71        1.22      0.25 o
   5  -1   6        0.11        0.54      0.24 o
   6  -1   6        3.87        1.98      0.32 o
   7  -1   6        0.05        0.45      0.33 o
   8  -1   6      156.69      160.57      2.85 o
   9  -1   6       17.49       19.59      1.88 o
  10  -1   6        0.43        0.10      0.74 o
  11  -1   6       20.66       20.84      1.77 o
 -10   0   6        7.66        7.66      1.56 o
  -9   0   6       19.99       23.57      2.02 o
  -8   0   6        1.95        1.65      0.69 o
  -7   0   6        4.24        4.97      0.75 o
  -6   0   6      369.20      337.66      3.62 o
  -5   0   6        5.01       10.17      0.42 o
  -4   0   6      303.76      299.78      2.96 o
  -3   0   6      513.78      443.40      4.22 o
  -2   0   6       38.03       31.08      0.84 o
  -1   0   6     3746.86     4314.71     33.69 o
   0   0   6        2.75        6.73      0.70 o
   1   0   6      439.20      469.97      4.57 o
   2   0   6      312.15      306.71      3.51 o
   3   0   6       68.06       51.94      0.96 o
   4   0   6     1952.04     2197.57     22.59 o
   5   0   6      703.27      733.09      7.26 o
   6   0   6       75.77       82.09      1.38 o
   7   0   6       11.55       11.21      0.61 o
   8   0   6      278.45      294.02      3.59 o
   9   0   6       21.75       25.93      1.35 o
  10   0   6       24.15       21.03      1.85 o
  11   0   6        3.97        5.01      1.14 o
 -10   1   6       52.42       63.10      2.40 o
  -9   1   6       39.32       38.79      2.69 o
  -8   1   6       10.75       14.89      1.98 o
  -7   1   6       46.03       46.80      1.20 o
  -6   1   6       73.71       80.54      1.48 o
  -5   1   6      188.51      195.81      2.32 o
  -4   1   6      494.24      419.83      3.78 o
  -3   1   6      158.12      162.36      1.84 o
  -2   1   6       93.18       87.04      1.04 o
  -1   1   6       59.51       57.00      0.83 o
   0   1   6       26.22       18.86      0.49 o
   1   1   6      360.47      382.76      3.80 o
   2   1   6       53.05       65.69      1.04 o
   3   1   6      157.73      201.17      2.51 o
   4   1   6       25.13       33.39      1.98 o
   5   1   6      665.09      623.55      6.98 o
   6   1   6       33.10       46.24      0.99 o
   7   1   6       18.46       20.99      0.83 o
   8   1   6       11.71       11.76      0.71 o
   9   1   6      347.44      370.58      4.89 o
  10   1   6       90.91       94.73      2.59 o
  11   1   6        0.20        1.03      0.79 o
  12   1   6        6.56        6.11      1.38 o
 -10   2   6       15.28       14.41      1.42 o
  -9   2   6      108.59      112.79      3.11 o
  -8   2   6        0.10       -0.91      0.52 o
  -7   2   6        0.29        0.50      0.43 o
  -6   2   6       17.67       21.13      0.82 o
  -5   2   6      366.40      339.95      3.76 o
  -4   2   6      768.34      767.10      7.15 o
  -3   2   6       87.06       97.43      1.37 o
  -2   2   6      128.86      127.43      1.78 o
  -1   2   6     1111.69     1214.13     12.18 o
   0   2   6       17.87       15.21      0.87 o
   1   2   6      268.01      241.75      4.59 o
   2   2   6       50.47       76.28      1.04 o
   3   2   6        2.54        2.76      0.24 o
   4   2   6        2.64        2.89      0.28 o
   5   2   6      180.01      167.74      2.11 o
   6   2   6       51.39       39.84      0.93 o
   7   2   6      297.93      306.49      4.01 o
   8   2   6      351.42      359.34      4.68 o
   9   2   6       47.71       51.07      1.40 o
  10   2   6        3.71        5.07      0.69 o
  11   2   6       30.24       33.17      1.96 o
  12   2   6        0.55        0.19      1.03 o
  -9   3   6       15.19       17.12      1.40 o
  -8   3   6       23.62       22.70      1.12 o
  -7   3   6       46.24       43.79      1.24 o
  -6   3   6       19.68       18.38      0.93 o
  -5   3   6        5.49        3.76      0.53 o
  -4   3   6      138.33      128.45      2.10 o
  -3   3   6      221.09      222.73      2.71 o
  -2   3   6      583.79      551.79      6.49 o
  -1   3   6      583.93      675.47      8.06 o
   0   3   6       54.70       58.40      1.68 o
   1   3   6        2.88        0.32      0.28 o
   2   3   6     1639.77     1802.74     19.34 o
   3   3   6      140.45      112.12      2.30 o
   4   3   6      234.18      226.87      2.69 o
   5   3   6       36.30       40.14      0.85 o
   6   3   6        3.75        7.85      0.49 o
   7   3   6      137.31      141.73      2.25 o
   8   3   6       14.88       16.11      0.88 o
   9   3   6      214.87      217.93      3.29 o
  10   3   6       35.53       32.02      1.50 o
  11   3   6       43.29       41.41      1.52 o
  12   3   6       48.05       54.31      2.39 o
  -9   4   6       44.05       47.48      2.89 o
  -8   4   6       47.25       45.86      1.80 o
  -7   4   6        0.80        0.77      0.58 o
  -6   4   6       95.63       93.58      2.02 o
  -5   4   6      776.39      759.53      8.78 o
  -4   4   6      237.73      213.95      3.04 o
  -3   4   6       15.63       12.41      0.93 o
  -2   4   6      683.67      649.13      7.58 o
  -1   4   6        6.27        6.36      0.87 o
   0   4   6        8.49       10.21      0.76 o
   1   4   6        6.38       13.14      0.57 o
   2   4   6        3.73        1.86      0.29 o
   3   4   6      172.86      171.81      2.89 o
   4   4   6      243.42      214.48      2.87 o
   5   4   6       41.31       41.52      0.94 o
   6   4   6        2.99        3.78      0.47 o
   7   4   6      478.03      479.99      5.15 o
   8   4   6      112.04      117.97      2.05 o
   9   4   6       24.17       27.47      1.03 o
  10   4   6       63.20       69.54      3.36 o
  11   4   6       30.97       26.93      1.85 o
  12   4   6        0.17       -1.29      0.88 o
  -9   5   6       75.70       81.82      7.75 o
  -8   5   6      153.01      159.86      3.48 o
  -7   5   6       95.44       95.60      2.25 o
  -6   5   6       30.08       28.84      1.19 o
  -5   5   6        0.98        0.79      0.44 o
  -4   5   6      999.31      955.43     10.08 o
  -3   5   6       20.09       18.95      0.90 o
  -2   5   6     1167.92     1096.33     12.25 o
  -1   5   6      209.83      176.34      3.38 o
   0   5   6       94.39       75.79      1.74 o
   1   5   6      161.62      120.85      1.99 o
   2   5   6      526.62      502.22      6.62 o
   3   5   6      484.06      541.01      6.45 o
   4   5   6        5.55        3.94      0.62 o
   5   5   6      301.19      266.02      3.53 o
   6   5   6      132.50      127.18      2.13 o
   7   5   6        4.52        3.67      0.58 o
   8   5   6        0.71        1.48      0.36 o
   9   5   6       59.41       54.31      1.35 o
  10   5   6       11.45       10.25      1.83 o
  11   5   6       32.00       36.31      3.86 o
  12   5   6       15.26       12.96      1.67 o
  -8   6   6       20.34       18.34      1.60 o
  -7   6   6       26.90       25.63      1.30 o
  -6   6   6       85.24       84.82      2.05 o
  -5   6   6      185.69      188.68      3.20 o
  -4   6   6        9.79        8.95      0.69 o
  -3   6   6       73.62       65.85      1.65 o
  -2   6   6       13.56        9.42      0.66 o
  -1   6   6      171.38      153.91      6.90 o
   0   6   6       63.67       64.34      1.37 o
   1   6   6        9.94       10.81      0.70 o
   2   6   6        0.51        0.01      0.25 o
   3   6   6      152.20      143.90      2.32 o
   4   6   6      251.22      239.73      3.94 o
   5   6   6       16.78       32.68      1.22 o
   6   6   6       80.57       88.78      1.74 o
   7   6   6       65.73       62.40      1.75 o
   8   6   6       15.06       15.46      1.65 o
   9   6   6       96.32       92.89      2.88 o
  10   6   6        3.16        1.94      0.93 o
  11   6   6        5.35        5.30      1.35 o
  12   6   6       37.48       43.35      4.98 o
  -8   7   6        3.75        2.91      1.86 o
  -7   7   6       50.40       50.00      1.75 o
  -6   7   6        1.58        1.01      0.60 o
  -5   7   6        8.48        8.81      0.81 o
  -4   7   6       90.35       87.85      1.93 o
  -3   7   6       58.55       55.29      1.43 o
  -2   7   6      588.39      527.42      6.76 o
  -1   7   6      176.60      187.10      3.45 o
   0   7   6       86.30       76.81      2.27 o
   1   7   6       10.64       10.80      0.66 o
   2   7   6       47.36       40.14      1.13 o
   3   7   6       21.12       20.23      0.83 o
   4   7   6      449.53      438.75      7.87 o
   5   7   6      606.80      598.39      8.47 o
   6   7   6       25.84       25.35      3.74 o
   7   7   6        1.29        0.22      0.44 o
   8   7   6        3.76        3.60      1.45 o
   9   7   6       83.87       89.53      2.61 o
  10   7   6       39.32       42.53      2.08 o
  11   7   6       10.39        7.87      2.22 o
  12   7   6        4.73        6.17      1.35 o
  -7   8   6       35.22       35.22      2.03 o
  -6   8   6       62.94       61.56      1.87 o
  -5   8   6        5.64        7.40      0.80 o
  -4   8   6       34.06       32.41      1.23 o
  -3   8   6       44.66       38.84      1.26 o
  -2   8   6        3.85        2.80      0.54 o
  -1   8   6      290.40      288.29      4.82 o
   0   8   6      975.88      801.11      8.34 o
   1   8   6        4.34        8.08      0.63 o
   2   8   6       93.11       82.73      1.74 o
   3   8   6      242.51      224.97      3.38 o
   4   8   6      184.23      172.53      3.26 o
   5   8   6       81.06       81.03      3.45 o
   6   8   6      700.75      648.99      9.27 o
   7   8   6       95.00       95.70      3.13 o
   8   8   6       15.08       14.00      1.37 o
   9   8   6        6.34        4.81      1.21 o
  10   8   6       15.39       14.90      1.47 o
  11   8   6        2.70        1.23      1.68 o
  12   8   6        6.47        6.25      2.73 o
  -7   9   6       10.74        9.58      2.64 o
  -6   9   6       11.09       12.39      1.37 o
  -5   9   6       43.77       43.89      1.58 o
  -4   9   6        1.77        1.54      0.79 o
  -3   9   6       13.91       11.85      1.10 o
  -2   9   6      108.65      107.22      2.11 o
  -1   9   6       28.37       25.12      2.07 o
   0   9   6       22.96       12.73      0.77 o
   1   9   6        4.76        1.59      0.45 o
   2   9   6      106.76       85.52      1.85 o
   3   9   6      168.13      156.75      2.71 o
   4   9   6      362.50      328.64     22.92 o
   5   9   6        2.54        1.50      0.59 o
   6   9   6      108.33      117.49      3.48 o
   7   9   6        0.25       -1.18      0.75 o
   8   9   6       13.84       13.95      1.48 o
   9   9   6       17.76       18.52      1.26 o
  10   9   6       55.96       49.17      3.24 o
  11   9   6        8.50        7.53      2.20 o
  12   9   6        6.26        5.70      1.40 o
  -6  10   6        2.23        1.42      1.21 o
  -5  10   6        1.31        0.71      0.80 o
  -4  10   6      117.51      122.34      3.02 o
  -3  10   6        1.44        1.27      0.55 o
  -2  10   6       87.26       86.48      2.02 o
  -1  10   6      142.53      129.47      3.02 o
   0  10   6        0.82        0.83      0.45 o
   1  10   6        0.14        0.17      0.40 o
   2  10   6       37.15       26.10      1.08 o
   3  10   6      237.65      205.52      3.34 o
   4  10   6       96.17       88.80      2.32 o
   5  10   6      115.48      120.34      4.19 o
   6  10   6      109.51      102.30      3.32 o
   7  10   6      125.87      122.11      3.78 o
   8  10   6      138.25      142.36      4.25 o
   9  10   6       15.27       12.97      1.61 o
  10  10   6       19.89       19.65      3.17 o
  11  10   6        0.88        0.59      1.30 o
  -5  11   6       28.65       29.58      2.32 o
  -4  11   6        0.03        1.03      0.62 o
  -3  11   6       21.26       18.46      1.09 o
  -2  11   6       11.16       10.35      0.84 o
  -1  11   6       61.18       57.18      1.78 o
   0  11   6      177.56      162.41      2.97 o
   1  11   6       52.92       56.64      1.65 o
   2  11   6        0.45        1.13      0.49 o
   3  11   6       20.71       18.83      1.01 o
   4  11   6       34.30       36.10      1.31 o
   5  11   6       13.03        9.38      2.07 o
   6  11   6      190.23      192.08      4.93 o
   7  11   6       65.73       65.61      2.82 o
   8  11   6       11.35        9.33      1.47 o
   9  11   6      232.95      247.30      7.26 o
  10  11   6       66.10       70.76      3.21 o
  11  11   6        1.13        0.22      1.14 o
  -4  12   6       56.80       63.94      3.11 o
  -3  12   6       80.57       81.84      2.16 o
  -2  12   6        1.40        0.83      0.68 o
  -1  12   6       96.85       97.69      2.45 o
   0  12   6       44.81       52.02      1.74 o
   1  12   6       42.17       45.59      1.55 o
   2  12   6       12.33       11.96      0.90 o
   3  12   6       84.72       78.58      1.97 o
   4  12   6       75.51       72.42      2.23 o
   5  12   6        9.12        9.36      1.78 o
   6  12   6        9.43        9.67      2.04 o
   7  12   6        9.80        8.06      1.40 o
   8  12   6       38.31       36.60      2.38 o
   9  12   6       61.19       64.17      3.08 o
  10  12   6        0.68        3.03      1.37 o
  11  12   6        0.01        2.49      1.47 o
  -3  13   6       42.62       44.74      2.65 o
  -2  13   6       83.38       87.02      2.52 o
  -1  13   6      554.39      602.58      8.30 o
   0  13   6       69.71       77.48      2.21 o
   1  13   6        5.53        5.09      0.69 o
   2  13   6       10.39        8.37      0.88 o
   3  13   6      451.96      453.89      7.33 o
   4  13   6       63.92       73.29      2.93 o
   5  13   6       86.49       89.42      3.29 o
   6  13   6        0.68        0.70      1.06 o
   7  13   6       17.02       16.75      4.37 o
   8  13   6       95.01       87.91      3.54 o
   9  13   6        0.27        1.70      1.31 o
  10  13   6        0.03        2.25      2.24 o
  -2  14   6        7.56        6.91      1.45 o
  -1  14   6      211.43      236.36      4.46 o
   0  14   6      163.36      180.45      3.69 o
   1  14   6        0.92        0.86      0.73 o
   2  14   6        3.79        2.24      0.91 o
   3  14   6       17.53       12.53      1.21 o
   4  14   6        0.03       -1.28      0.95 o
   5  14   6       16.88       12.54      1.82 o
   6  14   6      177.51      177.04      5.35 o
   7  14   6       48.91       53.53      2.84 o
   8  14   6        0.87        1.65      1.33 o
   9  14   6        1.85        1.44      1.26 o
  -1  15   6        1.59        2.27      1.30 o
   0  15   6       12.10       12.96      1.67 o
   1  15   6      111.28      116.41      5.33 o
   2  15   6      214.62      220.21      4.64 o
   3  15   6       37.32       32.06      1.76 o
   4  15   6       52.35       56.64      2.83 o
   5  15   6       51.85       55.47      2.87 o
   6  15   6        7.98        8.54      2.25 o
   7  15   6        1.25        0.98      1.72 o
   8  15   6       30.89       32.14      3.70 o
   9  15   6        2.14        5.84      2.33 o
   3  16   6        0.02        1.68      1.70 o
   4  16   6        1.89        0.84      1.81 o
   5  16   6       29.29       27.87      3.25 o
   6  16   6       13.50       11.00      2.73 o
   7  16   6       10.22       11.85      2.74 o
  -6 -15   7       23.72       25.82      2.35 o
  -5 -15   7       29.96       31.01      2.52 o
  -4 -15   7        0.33        1.40      1.54 o
  -3 -15   7       29.86       26.54      4.76 o
  -2 -15   7       28.10       33.27      3.72 o
  -1 -15   7       33.00       39.27      3.50 o
   0 -15   7        4.69        3.98      1.32 o
   1 -15   7       80.93       80.04      3.52 o
  -7 -14   7       47.40       48.12      2.92 o
  -6 -14   7       56.90       56.99      4.22 o
  -5 -14   7       25.22       21.16      2.26 o
  -4 -14   7        0.53        0.15      1.17 o
  -3 -14   7       63.84       59.45      2.95 o
  -2 -14   7        1.23        0.48      1.01 o
  -1 -14   7       20.93       18.35      2.73 o
   0 -14   7        1.16        1.04      1.11 o
   1 -14   7        0.28       -0.01      1.07 o
   2 -14   7       33.07       35.29      2.52 o
   3 -14   7      228.79      231.99      8.69 o
  -8 -13   7       96.20       99.38      4.09 o
  -7 -13   7       16.99       18.59      3.49 o
  -6 -13   7      200.69      203.03      5.75 o
  -5 -13   7      242.32      243.29      6.34 o
  -4 -13   7       50.40       50.03      2.67 o
  -3 -13   7        4.67        4.29      1.22 o
  -2 -13   7       19.18       17.18      1.76 o
  -1 -13   7       46.92       45.64      1.99 o
   0 -13   7        1.40        1.22      1.04 o
   1 -13   7       90.60       93.78      8.15 o
   2 -13   7       12.79       10.97      1.62 o
   3 -13   7       52.75       59.27      4.10 o
   4 -13   7       43.11       43.69      3.66 o
  -8 -12   7        0.05       -0.19      1.12 o
  -7 -12   7        9.46       10.77      1.67 o
  -6 -12   7      157.42      151.76      4.71 o
  -5 -12   7       16.30       16.10      1.79 o
  -4 -12   7       12.70       15.64      3.12 o
  -3 -12   7       11.71       12.15      1.50 o
  -2 -12   7       80.08       81.68      3.16 o
  -1 -12   7       22.98       21.42      1.72 o
   0 -12   7        0.52        0.16      1.26 o
   1 -12   7       85.73       88.32      5.61 o
   2 -12   7      121.95      123.76      5.53 o
   3 -12   7        0.34       -0.63      1.36 o
   4 -12   7       72.37       71.60      4.42 o
   5 -12   7       41.05       50.05      3.93 o
  -9 -11   7       53.78       56.20      2.28 o
  -8 -11   7        1.99        2.08      1.22 o
  -7 -11   7       52.19       48.28      2.63 o
  -6 -11   7       99.97       90.73      6.14 o
  -5 -11   7        9.85        7.40      1.32 o
  -4 -11   7      124.01      118.51      3.81 o
  -3 -11   7       84.35       76.80      2.96 o
  -2 -11   7       25.67       28.23      1.86 o
  -1 -11   7      235.63      232.70      8.11 o
   0 -11   7      281.04      285.43      5.20 o
   1 -11   7      234.84      241.99      5.74 o
   2 -11   7       23.61       17.97      2.33 o
   3 -11   7      219.81      220.53      7.84 o
   4 -11   7       40.84       42.29      2.36 o
   5 -11   7       46.19       47.62      4.73 o
   6 -11   7        7.05        5.92      2.26 o
  -9 -10   7        5.12        5.59      1.12 o
  -8 -10   7       20.87       22.08      1.51 o
  -7 -10   7        1.01        1.08      1.02 o
  -6 -10   7        5.84        4.10      2.88 o
  -5 -10   7       83.46       78.22      3.03 o
  -4 -10   7      191.22      172.23      4.66 o
  -3 -10   7       82.00       77.45      6.79 o
  -2 -10   7        3.10        0.83      1.05 o
  -1 -10   7      119.49      115.98      2.78 o
   0 -10   7       17.85       19.80      1.24 o
   1 -10   7       40.82       44.12      2.13 o
   2 -10   7      534.43      546.96     14.38 o
   3 -10   7      173.25      165.65      4.44 o
   4 -10   7        4.75        4.98      1.14 o
   5 -10   7      100.38      106.15      3.77 o
   6 -10   7        7.41        8.50      2.28 o
   7 -10   7        5.56        2.95      2.19 o
 -10  -9   7        1.62        1.60      1.13 o
  -9  -9   7        1.63        1.94      0.91 o
  -8  -9   7       21.34       21.11      1.43 o
  -7  -9   7       10.87        9.19      1.02 o
  -6  -9   7       64.20       68.63      2.85 o
  -5  -9   7        6.63        4.50      1.01 o
  -4  -9   7       29.83       37.64      1.99 o
  -3  -9   7       23.97       18.21      1.43 o
  -2  -9   7      137.59      152.01      4.03 o
  -1  -9   7      236.77      235.48      4.27 o
   0  -9   7        0.31        0.97      0.53 o
   1  -9   7      384.28      364.92      7.18 o
   2  -9   7       73.15       76.11      2.58 o
   3  -9   7       27.34       28.66      1.80 o
   4  -9   7       13.15       13.80      1.48 o
   5  -9   7      163.71      157.37      7.97 o
   6  -9   7       21.94       19.35      1.87 o
   7  -9   7       19.77       14.25      2.63 o
 -10  -8   7       34.38       27.20      2.99 o
  -9  -8   7       58.90       55.62      2.13 o
  -8  -8   7       14.40       13.33      1.45 o
  -7  -8   7      127.79      121.30      2.94 o
  -6  -8   7        1.65        1.69      0.88 o
  -5  -8   7        0.01       -0.68      0.45 o
  -4  -8   7       39.45       39.14      2.52 o
  -3  -8   7        1.28       -0.07      0.58 o
  -2  -8   7       12.08       25.01      1.50 o
  -1  -8   7       61.30       62.72      1.83 o
   0  -8   7      458.86      436.77      6.64 o
   1  -8   7      799.33      781.42     12.98 o
   2  -8   7      148.92      146.28      5.03 o
   3  -8   7      667.68      652.10     11.60 o
   4  -8   7        9.30       12.72      2.49 o
   5  -8   7        5.38        6.33      1.19 o
   6  -8   7       85.23       89.67      3.40 o
   7  -8   7       40.03       40.30      2.75 o
   8  -8   7       16.69       15.20      2.69 o
 -10  -7   7       20.87       18.89      1.67 o
  -9  -7   7        0.29        1.47      1.00 o
  -8  -7   7      198.29      201.56      4.09 o
  -7  -7   7       17.21       17.09      1.15 o
  -6  -7   7        0.85        0.41      0.54 o
  -5  -7   7      452.39      447.85      6.69 o
  -4  -7   7        3.62        3.81      0.69 o
  -3  -7   7       31.99       28.19      1.58 o
  -2  -7   7       12.21        7.77      2.10 o
  -1  -7   7      175.51      169.92      4.05 o
   0  -7   7        6.24        5.33      0.52 o
   1  -7   7      188.47      193.25      6.59 o
   2  -7   7      172.99      171.94      3.25 o
   3  -7   7       38.55       36.23      1.77 o
   4  -7   7      255.93      271.00      5.94 o
   5  -7   7      424.13      426.13      8.53 o
   6  -7   7       93.49       92.16      3.32 o
   7  -7   7        9.24        8.15      1.70 o
   8  -7   7       28.14       24.31      3.06 o
   9  -7   7       19.13       21.68      3.13 o
 -10  -6   7       13.28       13.62      1.50 o
  -9  -6   7       14.93       14.91      3.04 o
  -8  -6   7      179.41      178.80      3.76 o
  -7  -6   7       12.60       12.09      1.00 o
  -6  -6   7       75.17       71.05      2.01 o
  -5  -6   7       37.88       44.39      1.51 o
  -4  -6   7       29.40       31.06      1.22 o
  -3  -6   7       53.17       42.50      1.31 o
  -2  -6   7        4.33        3.72      0.71 o
  -1  -6   7      166.91      163.62      2.88 o
   0  -6   7      819.56      811.72      9.37 o
   1  -6   7      139.88      145.30      2.38 o
   2  -6   7      120.37      108.21      3.15 o
   3  -6   7       10.17       10.80      0.84 o
   4  -6   7        2.80        8.02      2.36 o
   5  -6   7        9.60       10.83      1.95 o
   6  -6   7       11.19       11.71      1.39 o
   7  -6   7       19.89       18.33      2.55 o
   8  -6   7        7.30        6.22      1.45 o
   9  -6   7       41.62       42.09      3.74 o
 -10  -5   7       20.89       22.59      1.68 o
  -9  -5   7       85.29       87.90      2.16 o
  -8  -5   7       20.29       20.04      0.97 o
  -7  -5   7       12.34       12.27      1.05 o
  -6  -5   7       79.09       74.15      1.57 o
  -5  -5   7      218.30      205.64      2.92 o
  -4  -5   7       48.65       56.70      3.05 o
  -3  -5   7      891.76      923.06     11.90 o
  -2  -5   7       23.04       33.05      1.61 o
  -1  -5   7        2.87        2.29      0.60 o
   0  -5   7     1054.93     1146.15     10.39 o
   1  -5   7       18.37       11.13      0.52 o
   2  -5   7        2.71        0.78      0.35 o
   3  -5   7      298.99      301.75      5.02 o
   4  -5   7      142.15      135.28      2.47 o
   5  -5   7       10.87       12.30      0.93 o
   6  -5   7        0.77        1.54      0.66 o
   7  -5   7        7.40        6.47      1.16 o
   8  -5   7        5.45        6.29      1.04 o
   9  -5   7      140.94      150.47      4.66 o
  10  -5   7       29.49       24.70      3.29 o
 -10  -4   7        0.91        0.68      0.68 o
  -9  -4   7        0.95        1.06      0.72 o
  -8  -4   7       49.76       49.90      1.58 o
  -7  -4   7       37.27       40.10      1.24 o
  -6  -4   7        0.73        0.58      0.37 o
  -5  -4   7      538.49      502.07      6.01 o
  -4  -4   7      339.96      367.52      4.79 o
  -3  -4   7       15.28        8.48      0.48 o
  -2  -4   7        6.08       10.32      0.41 o
  -1  -4   7      880.46      893.62      8.56 o
   0  -4   7      121.26      140.39      2.25 o
   1  -4   7      539.79      556.11      5.71 o
   2  -4   7     1770.08     1935.83     18.24 o
   3  -4   7        0.18       -0.21      0.25 o
   4  -4   7        1.64        0.10      0.34 o
   5  -4   7       28.21       35.15      1.10 o
   6  -4   7        0.33       -0.23      0.42 o
   7  -4   7      109.83      100.06      2.74 o
   8  -4   7       33.73       32.66      1.35 o
   9  -4   7      206.22      210.37      4.16 o
  10  -4   7        4.93        6.67      1.12 o
 -10  -3   7       67.10       75.57      3.43 o
  -9  -3   7       88.32       98.12      2.42 o
  -8  -3   7        1.00        0.53      0.51 o
  -7  -3   7        0.01       -0.14      0.39 o
  -6  -3   7       12.90       11.70      0.64 o
  -5  -3   7        8.80        7.26      1.12 o
  -4  -3   7      216.01      196.58      2.49 o
  -3  -3   7      601.11      552.40      5.14 o
  -2  -3   7      413.63      416.49      3.70 o
  -1  -3   7       60.95       39.45      0.95 o
   0  -3   7     1098.03     1183.86     11.60 o
   1  -3   7      104.51      113.21      1.56 o
   2  -3   7      440.27      500.73      5.67 o
   3  -3   7      199.39      195.87      2.39 o
   4  -3   7        1.21        2.62      0.39 o
   5  -3   7      348.42      320.62      4.24 o
   6  -3   7        0.04        0.44      0.40 o
   7  -3   7       13.77       16.95      1.56 o
   8  -3   7       34.71       37.72      1.90 o
   9  -3   7       22.11       25.85      1.58 o
  10  -3   7        2.67        2.56      1.61 o
 -10  -2   7        5.64        6.56      1.86 o
  -9  -2   7        9.27        8.19      1.68 o
  -8  -2   7       13.47       13.80      0.83 o
  -7  -2   7        4.56        3.94      0.56 o
  -6  -2   7      174.94      173.75      2.47 o
  -5  -2   7      226.58      232.73      2.94 o
  -4  -2   7      321.37      314.81      3.28 o
  -3  -2   7      160.10      154.08      1.71 o
  -2  -2   7       37.92       39.89      0.74 o
  -1  -2   7      190.75      254.75      2.53 o
   0  -2   7       40.04       49.60      0.84 o
   1  -2   7      593.99      651.11      5.38 o
   2  -2   7        3.85        2.64      0.29 o
   3  -2   7      186.34      234.52      2.17 o
   4  -2   7      105.61      104.38      2.43 o
   5  -2   7        0.69        2.10      0.21 o
   6  -2   7      171.82      155.68      2.60 o
   7  -2   7       50.48       51.99      1.45 o
   8  -2   7        8.63        9.52      0.81 o
   9  -2   7        4.03        4.31      0.79 o
  10  -2   7       22.89       22.36      1.49 o
  11  -2   7        2.15        2.39      1.19 o
 -10  -1   7      120.45      125.12      3.30 o
  -9  -1   7        6.71        5.99      0.98 o
  -8  -1   7        5.99        5.25      0.85 o
  -7  -1   7        0.34        0.61      0.40 o
  -6  -1   7        9.52        6.16      0.51 o
  -5  -1   7       51.46       54.52      1.02 o
  -4  -1   7      170.08      160.64      1.97 o
  -3  -1   7       53.34       64.70      1.20 o
  -2  -1   7        2.89        0.82      0.18 o
  -1  -1   7      935.69      986.43      8.61 o
   0  -1   7       39.32       39.16      0.57 o
   1  -1   7      876.51      935.56      9.79 o
   2  -1   7      415.06      470.24      5.19 o
   3  -1   7       61.36       65.75      1.03 o
   4  -1   7      340.11      382.76      4.03 o
   5  -1   7      103.42       88.19      1.40 o
   6  -1   7       32.34       31.06      0.92 o
   7  -1   7       53.67       57.79      1.50 o
   8  -1   7      118.28      124.20      2.45 o
   9  -1   7       25.09       25.26      1.60 o
  10  -1   7        0.35        0.93      0.91 o
  11  -1   7        4.63        2.12      3.44 o
 -10   0   7       22.85       25.79      1.67 o
  -9   0   7       26.99       23.51      1.54 o
  -8   0   7       38.42       37.75      1.69 o
  -7   0   7        1.76        1.77      0.64 o
  -6   0   7      289.45      253.71      3.81 o
  -5   0   7        2.51        1.85      0.29 o
  -4   0   7       28.13       31.17      0.74 o
  -3   0   7      183.66      189.97      2.14 o
  -2   0   7      532.40      524.27      4.62 o
  -1   0   7      517.71      550.67      4.92 o
   0   0   7      776.09      790.88      7.51 o
   1   0   7      239.96      259.19      2.73 o
   2   0   7      114.92      141.51      1.89 o
   3   0   7       51.59       57.04      1.05 o
   4   0   7     1110.88     1220.88     11.55 o
   5   0   7       14.12       22.22      0.69 o
   6   0   7      107.29      111.10      1.68 o
   7   0   7       14.49       14.71      0.65 o
   8   0   7        2.43        4.32      0.52 o
   9   0   7        1.28        0.49      0.64 o
  10   0   7       79.09       77.96      2.39 o
  11   0   7        1.13        0.07      0.92 o
 -10   1   7       35.39       38.86      2.00 o
  -9   1   7      115.39      122.37      3.39 o
  -8   1   7       20.41       22.01      1.40 o
  -7   1   7       33.96       30.37      1.46 o
  -6   1   7       11.62       13.55      0.76 o
  -5   1   7       41.82       31.09      0.89 o
  -4   1   7      257.99      224.20      2.47 o
  -3   1   7        4.69        2.09      0.31 o
  -2   1   7       95.35       82.33      1.15 o
  -1   1   7      526.21      527.33      4.92 o
   0   1   7      368.63      343.32      4.03 o
   1   1   7     2382.87     2634.90     24.06 o
   2   1   7       13.30       11.93      0.66 o
   3   1   7       12.31       12.74      0.50 o
   4   1   7      123.33      111.84      1.71 o
   5   1   7      525.06      524.03      6.01 o
   6   1   7      249.53      281.32      3.67 o
   7   1   7        8.51        7.69      1.04 o
   8   1   7       10.80       10.99      0.71 o
   9   1   7       53.54       55.24      1.44 o
  10   1   7       27.39       25.52      2.02 o
  11   1   7        3.30        2.49      0.89 o
  12   1   7        5.80        5.49      1.34 o
  -9   2   7       43.07       47.78      2.14 o
  -8   2   7       26.71       25.63      1.51 o
  -7   2   7       11.97       14.98      0.80 o
  -6   2   7        2.46        2.82      0.47 o
  -5   2   7      226.77      213.22      2.70 o
  -4   2   7       13.32       13.09      0.63 o
  -3   2   7      231.80      207.62      3.01 o
  -2   2   7        0.25        0.57      0.22 o
  -1   2   7       92.68       92.59      1.40 o
   0   2   7      603.88      626.43      6.72 o
   1   2   7      509.43      545.49      5.34 o
   2   2   7      524.61      588.35      5.75 o
   3   2   7      108.21      107.69      1.57 o
   4   2   7       25.03       29.41      1.24 o
   5   2   7      314.36      299.35      3.72 o
   6   2   7       11.41        9.20      0.57 o
   7   2   7       46.97       43.99      1.67 o
   8   2   7        8.33        7.61      0.98 o
   9   2   7       40.55       46.20      1.63 o
  10   2   7       60.01       59.43      1.58 o
  11   2   7       68.42       66.42      2.26 o
  12   2   7        7.68        3.53      2.24 o
  -9   3   7        0.76        0.94      0.85 o
  -8   3   7       68.52       70.68      1.74 o
  -7   3   7        6.35        7.58      1.00 o
  -6   3   7       11.74       13.54      0.74 o
  -5   3   7      252.06      253.97      3.54 o
  -4   3   7      643.01      611.32      6.67 o
  -3   3   7       81.31       81.91      1.63 o
  -2   3   7      854.47      875.92     10.23 o
  -1   3   7      213.40      232.33      3.02 o
   0   3   7      203.54      200.14      4.01 o
   1   3   7      336.14      360.41      5.14 o
   2   3   7        0.32        1.76      0.92 o
   3   3   7      188.78      173.04      2.82 o
   4   3   7      132.16      128.15      1.68 o
   5   3   7       10.63       10.78      0.71 o
   6   3   7       75.84       67.28      1.23 o
   7   3   7       57.29       64.56      1.26 o
   8   3   7       36.48       37.49      1.14 o
   9   3   7      177.79      179.00      2.89 o
  10   3   7      257.56      271.56      3.97 o
  11   3   7      112.71      117.73      2.60 o
  12   3   7        7.34        8.28      1.33 o
  -9   4   7       14.80       11.04      1.84 o
  -8   4   7        6.95        6.01      0.87 o
  -7   4   7        1.95        2.04      0.75 o
  -6   4   7       70.26       72.03      1.79 o
  -5   4   7        1.39        1.13      0.70 o
  -4   4   7      770.97      713.82      8.65 o
  -3   4   7      185.74      169.52      4.34 o
  -2   4   7     1305.55     1249.75     16.15 o
  -1   4   7      123.59      127.85     11.28 o
   0   4   7      744.83      793.57     19.90 o
   1   4   7        2.97        4.02      0.44 o
   2   4   7      151.01      143.66      2.22 o
   3   4   7       25.33       21.38      0.70 o
   4   4   7      378.12      413.22      4.98 o
   5   4   7       97.71       91.00      2.12 o
   6   4   7        0.72        1.13      0.31 o
   7   4   7       25.27       23.53      0.77 o
   8   4   7      126.86      133.80      2.24 o
   9   4   7       65.45       60.75      1.48 o
  10   4   7        6.38        6.81      0.83 o
  11   4   7       40.85       39.07      1.50 o
  12   4   7        0.00       -0.07      1.95 o
  -8   5   7       13.42       12.38      1.38 o
  -7   5   7       31.27       32.00      1.40 o
  -6   5   7       11.80       11.29      0.89 o
  -5   5   7       42.12       40.44      1.32 o
  -4   5   7      163.84      159.75      2.63 o
  -3   5   7      230.67      216.84      3.39 o
  -2   5   7      641.08      597.70      7.23 o
  -1   5   7        4.86        6.19      0.79 o
   0   5   7      103.63       87.73      3.28 o
   1   5   7       42.22       30.29      0.92 o
   2   5   7      225.85      230.91      3.24 o
   3   5   7       30.92       28.43      1.13 o
   4   5   7       63.36       63.74      1.76 o
   5   5   7        4.31        3.44      0.44 o
   6   5   7        1.65        1.77      0.43 o
   7   5   7       30.38       28.72      1.04 o
   8   5   7        0.01        0.38      0.43 o
   9   5   7       95.05       97.09      2.44 o
  10   5   7        9.98       10.36      1.25 o
  11   5   7        0.03        0.61      0.99 o
  12   5   7      115.61      123.77      3.73 o
  -8   6   7       53.16       51.57      8.29 o
  -7   6   7       29.13       28.93      1.99 o
  -6   6   7        2.65        2.38      0.66 o
  -5   6   7       74.68       80.70      1.93 o
  -4   6   7      151.55      150.58      2.59 o
  -3   6   7       27.66       30.09      1.17 o
  -2   6   7      414.23      378.75      5.08 o
  -1   6   7        2.94        2.59      0.65 o
   0   6   7        0.01       -0.02      0.31 o
   1   6   7      340.29      313.28      4.22 o
   2   6   7      100.64       84.37      1.67 o
   3   6   7      202.23      209.03      3.10 o
   4   6   7      141.82      142.21      2.75 o
   5   6   7       17.63       29.99      1.20 o
   6   6   7      303.49      266.93      3.70 o
   7   6   7       80.15       79.38      1.72 o
   8   6   7        0.54        0.85      0.53 o
   9   6   7        0.36        0.39      0.79 o
  10   6   7       40.22       40.58      4.40 o
  11   6   7       19.74       15.71      2.80 o
  12   6   7       12.30       17.39      1.69 o
  -7   7   7        0.68        0.78      0.91 o
  -6   7   7        1.15        1.22      0.62 o
  -5   7   7       67.91       68.21      1.82 o
  -4   7   7      248.69      240.14      3.62 o
  -3   7   7       39.51       41.26      1.40 o
  -2   7   7        0.65        1.67      0.49 o
  -1   7   7       17.61       18.40      1.34 o
   0   7   7       58.16       58.17      1.40 o
   1   7   7       18.28       19.29      0.85 o
   2   7   7       18.84       20.92      1.19 o
   3   7   7       93.24       91.23      2.47 o
   4   7   7      147.22      148.97      2.92 o
   5   7   7      224.83      233.19      4.06 o
   6   7   7      246.44      213.35      3.86 o
   7   7   7        7.92        7.79      0.95 o
   8   7   7       22.41       20.55      1.17 o
   9   7   7       39.35       43.36      1.66 o
  10   7   7        1.01        1.76      2.06 o
  11   7   7        6.65        7.65      3.60 o
  12   7   7        7.54        5.53      1.28 o
  -7   8   7        0.98        0.03      1.16 o
  -6   8   7        2.15        3.28      0.74 o
  -5   8   7      247.26      247.56      3.94 o
  -4   8   7        0.00        0.40      0.49 o
  -3   8   7      244.02      232.51      3.51 o
  -2   8   7       69.50       69.57      1.86 o
  -1   8   7      175.87      165.67      3.34 o
   0   8   7      805.46      718.72     10.18 o
   1   8   7      159.14      153.47      2.78 o
   2   8   7      174.27      174.12      2.88 o
   3   8   7      239.28      233.56      4.23 o
   4   8   7       34.82       32.59      1.56 o
   5   8   7       77.86       77.80      2.16 o
   6   8   7      226.05      242.79      5.45 o
   7   8   7      186.71      187.68      3.76 o
   8   8   7        2.06        2.63      0.69 o
   9   8   7       43.61       47.80      1.80 o
  10   8   7       12.42        8.45      1.27 o
  11   8   7        5.48        6.85      1.30 o
  12   8   7        8.52        6.44      1.38 o
  -6   9   7        0.19       -0.26      0.78 o
  -5   9   7       55.41       58.58      2.24 o
  -4   9   7       39.13       43.06      1.50 o
  -3   9   7       81.72       89.44      2.40 o
  -2   9   7      126.21      119.27      2.52 o
  -1   9   7      203.88      173.11      3.55 o
   0   9   7       23.38       20.13      1.13 o
   1   9   7       59.36       72.39      1.76 o
   2   9   7      404.80      333.66      4.71 o
   3   9   7      253.82      236.10      3.65 o
   4   9   7       10.49        9.92      0.76 o
   5   9   7        0.02        0.65      0.54 o
   6   9   7      185.11      169.24      3.46 o
   7   9   7      121.20      121.37      5.06 o
   8   9   7      112.83      113.13      3.99 o
   9   9   7       13.53       12.18      4.24 o
  10   9   7        6.69        5.82      1.02 o
  11   9   7       32.16       33.68      3.78 o
  12   9   7       60.45       57.25      2.77 o
  -6  10   7       89.35       98.42      4.08 o
  -5  10   7        2.36        2.00      0.93 o
  -4  10   7      190.83      205.32      3.98 o
  -3  10   7       28.73       26.62      1.22 o
  -2  10   7       15.77       16.71      0.96 o
  -1  10   7       15.95       16.45      1.15 o
   0  10   7      336.63      299.62      5.27 o
   1  10   7        0.00        0.46      0.44 o
   2  10   7       38.09       44.85      1.41 o
   3  10   7        1.11        0.78      0.92 o
   4  10   7       26.37       29.11      1.80 o
   5  10   7       10.36        8.93      1.44 o
   6  10   7      173.51      166.51      4.46 o
   7  10   7        0.63        0.67      0.93 o
   8  10   7       39.06       37.72      2.29 o
   9  10   7        4.34        2.85      1.21 o
  10  10   7        2.56        4.62      1.92 o
  11  10   7       42.76       38.38      2.25 o
  -5  11   7       12.63       10.58      2.52 o
  -4  11   7        4.15        3.84      1.05 o
  -3  11   7      120.72      123.76      2.62 o
  -2  11   7       16.10       16.38      1.15 o
  -1  11   7       30.93       29.19      2.33 o
   0  11   7       99.11       94.35      2.66 o
   1  11   7       35.00       35.69      1.36 o
   2  11   7      108.67      110.81      2.39 o
   3  11   7        0.09        0.44      0.49 o
   4  11   7       27.11       22.19      1.10 o
   5  11   7      148.65      148.38      4.15 o
   6  11   7      139.64      138.34      4.11 o
   7  11   7       53.68       60.88      2.75 o
   8  11   7        1.69        0.90      1.50 o
   9  11   7        3.38        3.05      2.20 o
  10  11   7        3.57        4.78      1.43 o
  11  11   7       15.57       14.74      2.58 o
  -4  12   7      145.80      153.83      4.98 o
  -3  12   7       23.54       20.73      1.85 o
  -2  12   7       26.68       28.24      1.53 o
  -1  12   7       77.25       80.52      2.72 o
   0  12   7        9.78       12.55      1.18 o
   1  12   7       30.92       26.82      1.28 o
   2  12   7        3.08        2.97      0.68 o
   3  12   7        1.52        2.05      0.60 o
   4  12   7        1.79        3.57      0.79 o
   5  12   7       87.22       86.75      3.17 o
   6  12   7        1.53        0.17      0.98 o
   7  12   7       41.50       44.17      2.47 o
   8  12   7       23.91       24.71      2.05 o
   9  12   7       86.25       84.56      4.98 o
  10  12   7      204.88      217.52     12.28 o
  11  12   7        4.66        4.43      1.54 o
  -3  13   7       53.15       52.13      4.24 o
  -2  13   7       21.78       19.91      2.67 o
  -1  13   7        0.43        0.91      0.92 o
   0  13   7        4.08        7.32      1.12 o
   1  13   7        2.80        3.17      0.74 o
   2  13   7       24.18       26.93      1.33 o
   3  13   7       49.21       53.09      2.00 o
   4  13   7       66.72       62.29      2.20 o
   5  13   7       15.19       11.88      1.54 o
   6  13   7        0.07        0.38      1.06 o
   7  13   7        6.26        7.43      1.46 o
   8  13   7       31.70       30.79      2.36 o
   9  13   7        0.35       -1.54      1.13 o
  10  13   7      128.97      152.81      7.23 o
  -2  14   7        7.08        6.04      2.06 o
  -1  14   7       91.72      101.97      3.80 o
   0  14   7      137.07      144.69      3.31 o
   1  14   7       10.13        9.95      1.09 o
   2  14   7        2.86        3.35      0.91 o
   3  14   7        5.11        6.01      1.03 o
   4  14   7       41.72       36.92      2.28 o
   5  14   7       81.25       79.85      3.95 o
   6  14   7      181.51      174.76      5.09 o
   7  14   7       21.63       19.48      1.99 o
   8  14   7        7.42        5.16      1.53 o
   9  14   7        2.37        2.68      1.39 o
  -1  15   7        2.50        4.36      1.43 o
   0  15   7       99.75      105.60      5.08 o
   1  15   7       65.67       69.15      3.11 o
   2  15   7      129.76      130.88      3.47 o
   3  15   7       35.24       33.56      1.89 o
   4  15   7       24.24       21.20      1.98 o
   5  15   7        1.79        4.08      1.34 o
   6  15   7        0.06        0.13      1.42 o
   7  15   7        1.55        2.19      1.42 o
   8  15   7       51.26       50.30      3.01 o
   1  16   7        1.19       -0.34      1.80 o
   2  16   7       16.29       17.66      2.66 o
   3  16   7       50.38       52.98      2.87 o
   4  16   7        8.59        5.10      1.98 o
   5  16   7        0.00        1.53      1.68 o
   6  16   7       18.83       19.43      3.07 o
   7  16   7       13.93       14.28      2.81 o
  -5 -15   8       55.61       59.42      3.18 o
  -4 -15   8       26.48       24.86      2.30 o
  -3 -15   8       17.78       12.87      1.80 o
  -2 -15   8        0.29        0.05      1.19 o
  -1 -15   8       16.56       17.44      2.85 o
   0 -15   8        0.26        2.06      1.89 o
  -6 -14   8       38.70       44.37      2.80 o
  -5 -14   8       10.32       10.83      1.77 o
  -4 -14   8        0.60       -0.15      2.96 o
  -3 -14   8       48.80       45.08      2.69 o
  -2 -14   8        6.62        6.76      1.47 o
  -1 -14   8        3.02        1.73      1.65 o
   0 -14   8       82.93       78.25      3.26 o
   1 -14   8        1.34        1.77      1.98 o
   2 -14   8       39.02       37.00      4.50 o
  -7 -13   8      312.72      340.20     12.57 o
  -6 -13   8       65.90       66.12      3.23 o
  -5 -13   8      218.69      224.80      6.14 o
  -4 -13   8        2.88        3.66      1.29 o
  -3 -13   8       80.39       75.25      3.25 o
  -2 -13   8       73.56       67.28      3.05 o
  -1 -13   8        0.15        0.63      1.00 o
   0 -13   8       30.54       31.63      2.13 o
   1 -13   8        0.27        1.30      1.12 o
   2 -13   8        7.95        9.14      1.59 o
   3 -13   8       19.37       27.11      3.15 o
   4 -13   8       70.85       64.55      4.52 o
  -8 -12   8        3.65        3.33      1.38 o
  -7 -12   8        7.43        5.72      1.50 o
  -6 -12   8       31.42       32.56      2.34 o
  -5 -12   8       10.91       10.89      1.56 o
  -4 -12   8        6.75        6.60      1.82 o
  -3 -12   8       62.31       58.10      3.81 o
  -2 -12   8       23.15       21.40      1.85 o
  -1 -12   8       79.14       77.93      3.78 o
   0 -12   8        7.31        6.73      1.29 o
   1 -12   8      161.44      166.30      9.71 o
   2 -12   8        3.28        1.36      1.14 o
   3 -12   8        1.42        1.64      1.65 o
   4 -12   8        1.03        0.11      1.68 o
   5 -12   8       68.64       66.16      4.59 o
  -8 -11   8       69.57       69.28      2.92 o
  -7 -11   8       40.59       43.01      2.63 o
  -6 -11   8        1.00        2.40      1.12 o
  -5 -11   8       30.47       30.34      2.17 o
  -4 -11   8       45.18       42.49      4.67 o
  -3 -11   8       96.71       94.74      4.24 o
  -2 -11   8        6.00        2.96      1.04 o
  -1 -11   8       88.34       89.20      6.82 o
   0 -11   8      329.63      346.99      6.06 o
   1 -11   8        5.15        3.74      1.07 o
   2 -11   8       12.38       10.31      1.46 o
   3 -11   8       13.59       14.77      2.29 o
   4 -11   8       17.97       13.56      2.39 o
   5 -11   8        5.45        4.48      1.39 o
   6 -11   8       81.81       83.75      5.17 o
  -9 -10   8        5.37        5.92      1.15 o
  -8 -10   8       98.92      111.43      4.82 o
  -7 -10   8       10.36        7.98      1.07 o
  -6 -10   8       44.16       39.11      2.32 o
  -5 -10   8      106.07       98.40      6.27 o
  -4 -10   8       79.21       75.02      3.35 o
  -3 -10   8        4.08        2.30      0.93 o
  -2 -10   8       91.65       95.20      3.25 o
  -1 -10   8       47.94       45.62      3.15 o
   0 -10   8        4.91        6.65      0.90 o
   1 -10   8      413.38      416.17      8.29 o
   2 -10   8      190.99      181.56      6.54 o
   3 -10   8        1.68        1.20      0.97 o
   4 -10   8       16.29       20.57      1.92 o
   5 -10   8       15.40       15.13      1.67 o
   6 -10   8        3.52        4.60      2.03 o
  -9  -9   8       98.77      104.18      3.22 o
  -8  -9   8        2.89        3.18      0.93 o
  -7  -9   8       36.74       31.77      1.60 o
  -6  -9   8      374.02      389.84      6.37 o
  -5  -9   8       10.07       10.81      2.39 o
  -4  -9   8        0.74        1.16      1.24 o
  -3  -9   8       23.49       18.34      3.96 o
  -2  -9   8      174.29      160.55      4.27 o
  -1  -9   8      374.46      368.51      7.54 o
   0  -9   8        1.50        1.12      0.59 o
   1  -9   8      266.43      274.94      5.96 o
   2  -9   8        1.07        1.96      0.98 o
   3  -9   8        0.29        1.77      0.89 o
   4  -9   8      189.56      194.98      5.04 o
   5  -9   8      207.39      196.83      5.28 o
   6  -9   8       53.79       55.56      2.80 o
   7  -9   8        0.06        1.21      1.77 o
 -10  -8   8       44.11       48.51      2.48 o
  -9  -8   8        0.27        0.56      0.83 o
  -8  -8   8       94.30       87.25      2.57 o
  -7  -8   8       32.43       34.94      1.62 o
  -6  -8   8       22.01       22.30      1.32 o
  -5  -8   8       62.55       58.50      1.85 o
  -4  -8   8        5.38        4.59      0.96 o
  -3  -8   8       25.50       25.94      1.62 o
  -2  -8   8       74.04       62.49      2.40 o
  -1  -8   8      102.89      101.99      5.96 o
   0  -8   8      150.02      154.45      3.19 o
   1  -8   8       69.31       64.80      1.61 o
   2  -8   8        0.55        0.21      0.58 o
   3  -8   8       27.75       27.13      1.66 o
   4  -8   8       14.87       15.45      2.23 o
   5  -8   8      218.50      226.21      5.61 o
   6  -8   8       10.11        8.37      1.42 o
   7  -8   8      121.03      123.92      4.25 o
   8  -8   8       64.41       63.80      4.48 o
 -10  -7   8        6.47        6.80      1.33 o
  -9  -7   8       12.23       10.46      1.38 o
  -8  -7   8        9.28       10.36      1.12 o
  -7  -7   8      186.27      186.32      3.83 o
  -6  -7   8       23.45       22.79      1.29 o
  -5  -7   8       84.99       83.47      2.39 o
  -4  -7   8      173.91      168.10      3.22 o
  -3  -7   8       28.92       29.28      1.38 o
  -2  -7   8       57.98       67.51      2.40 o
  -1  -7   8        0.03        1.55      0.99 o
   0  -7   8      149.54      138.60      2.86 o
   1  -7   8      321.38      309.12      4.30 o
   2  -7   8     1032.22     1029.93     13.74 o
   3  -7   8      142.03      134.07      3.56 o
   4  -7   8       62.04       59.83      2.40 o
   5  -7   8      291.17      284.67      8.60 o
   6  -7   8        0.38        0.07      0.87 o
   7  -7   8       20.61       19.13      1.86 o
   8  -7   8       93.29       89.65      5.14 o
 -10  -6   8       21.60       23.27      4.18 o
  -9  -6   8       72.29       76.83      2.84 o
  -8  -6   8       13.11       13.08      1.16 o
  -7  -6   8       58.83       60.61      1.99 o
  -6  -6   8      179.23      176.07      3.53 o
  -5  -6   8       49.79       46.08      1.58 o
  -4  -6   8      118.30      102.50      2.32 o
  -3  -6   8       31.73       35.74      1.27 o
  -2  -6   8        1.45        0.89      0.40 o
  -1  -6   8       90.60       73.40      2.36 o
   0  -6   8      106.16       93.99      1.80 o
   1  -6   8      110.01      101.89      2.03 o
   2  -6   8        2.37        3.45      0.56 o
   3  -6   8      151.04      150.31      3.70 o
   4  -6   8       17.78       17.29      1.36 o
   5  -6   8        2.22        3.20      0.93 o
   6  -6   8      169.58      173.52      4.65 o
   7  -6   8        6.45        5.40      1.25 o
   8  -6   8      135.65      131.88      4.34 o
   9  -6   8        3.84        4.97      2.07 o
 -10  -5   8      143.52      158.12     10.36 o
  -9  -5   8        0.79        0.37      0.72 o
  -8  -5   8       74.63       80.49      2.30 o
  -7  -5   8        5.78        4.54      0.71 o
  -6  -5   8       40.67       39.83      1.70 o
  -5  -5   8        2.90        3.46      0.45 o
  -4  -5   8      425.45      406.73      4.96 o
  -3  -5   8       22.93       26.70      0.88 o
  -2  -5   8      118.42      117.25      2.71 o
  -1  -5   8      122.69      125.81      5.17 o
   0  -5   8      227.01      246.94      3.28 o
   1  -5   8      130.75      125.56      1.82 o
   2  -5   8      591.82      582.21      8.44 o
   3  -5   8       20.16       21.26      1.06 o
   4  -5   8      328.96      321.84      5.51 o
   5  -5   8        0.13        0.82      0.70 o
   6  -5   8       52.67       48.30      2.25 o
   7  -5   8       13.02       14.87      1.88 o
   8  -5   8       99.47      110.10      4.16 o
   9  -5   8       45.06       42.41      3.58 o
  10  -5   8       40.37       34.42      2.40 o
 -10  -4   8        2.41        2.26      1.31 o
  -9  -4   8       20.63       18.00      1.10 o
  -8  -4   8        3.32        4.70      0.72 o
  -7  -4   8       92.86       99.21      2.20 o
  -6  -4   8       56.75       52.51      1.36 o
  -5  -4   8       26.33       23.93      1.37 o
  -4  -4   8      212.40      205.21      2.92 o
  -3  -4   8      881.77      845.14      9.30 o
  -2  -4   8       10.53        8.12      0.40 o
  -1  -4   8        1.73        0.55      0.18 o
   0  -4   8       21.08       21.59      0.74 o
   1  -4   8       98.33      112.39      1.64 o
   2  -4   8      627.72      667.55      9.03 o
   3  -4   8      115.65      103.91      2.38 o
   4  -4   8       26.14       29.01      0.97 o
   5  -4   8      260.59      241.09      3.50 o
   6  -4   8        7.59        7.29      0.68 o
   7  -4   8       55.81       54.54      1.59 o
   8  -4   8       30.34       32.41      1.40 o
   9  -4   8       13.74       15.08      1.14 o
  10  -4   8       28.07       27.55      1.96 o
 -10  -3   8        0.59        0.33      0.94 o
  -9  -3   8       19.58       22.09      1.18 o
  -8  -3   8       14.90       14.54      0.98 o
  -7  -3   8        0.49        0.53      0.62 o
  -6  -3   8        6.74        6.96      0.62 o
  -5  -3   8       10.48       11.31      0.69 o
  -4  -3   8      265.13      249.84      3.41 o
  -3  -3   8     1847.09     1763.03     16.65 o
  -2  -3   8     1663.05     1802.65     16.90 o
  -1  -3   8      559.45      584.65      5.48 o
   0  -3   8        5.03        3.96      0.31 o
   1  -3   8      244.39      229.01      2.38 o
   2  -3   8      203.31      220.81      2.13 o
   3  -3   8      353.04      342.99      3.80 o
   4  -3   8      695.85      722.31      8.24 o
   5  -3   8      158.29      139.57      2.48 o
   6  -3   8       44.20       44.75      1.34 o
   7  -3   8       51.83       48.63      1.46 o
   8  -3   8       44.51       44.02      2.02 o
   9  -3   8       57.73       56.36      1.82 o
  10  -3   8        7.75        8.18      1.97 o
 -10  -2   8       38.00       36.80      2.17 o
  -9  -2   8       12.86       14.63      1.26 o
  -8  -2   8      129.84      130.51      2.41 o
  -7  -2   8       11.83       10.53      0.74 o
  -6  -2   8        3.81        3.06      0.46 o
  -5  -2   8        3.27        4.67      0.46 o
  -4  -2   8       92.62      102.92      1.48 o
  -3  -2   8        5.74        1.48      0.42 o
  -2  -2   8        8.51       12.07      0.43 o
  -1  -2   8      720.50      764.71      6.82 o
   0  -2   8       19.75       20.59      0.45 o
   1  -2   8      162.50      151.71      1.69 o
   2  -2   8      561.16      591.85      4.99 o
   3  -2   8       78.93       95.18      1.12 o
   4  -2   8       17.60       15.51      0.56 o
   5  -2   8        4.21        4.38      0.27 o
   6  -2   8        2.86        3.11      0.53 o
   7  -2   8        7.57        6.69      0.69 o
   8  -2   8        1.51        1.67      0.61 o
   9  -2   8       64.78       64.81      2.21 o
  10  -2   8        3.84        5.05      1.20 o
  11  -2   8        0.01        0.53      1.18 o
 -10  -1   8      116.01      118.90      3.28 o
  -9  -1   8       62.58       67.67      2.31 o
  -8  -1   8       80.80       82.59      2.41 o
  -7  -1   8       13.91       12.72      0.74 o
  -6  -1   8       15.50       10.75      0.63 o
  -5  -1   8      103.63      112.54      1.80 o
  -4  -1   8      386.66      324.96      3.42 o
  -3  -1   8      383.49      408.92      3.84 o
  -2  -1   8      189.57      188.81      2.00 o
  -1  -1   8      754.23      911.26      8.05 o
   0  -1   8      404.06      415.19      3.84 o
   1  -1   8      583.77      675.96      6.55 o
   2  -1   8      320.47      333.13      3.48 o
   3  -1   8      170.71      180.05      2.14 o
   4  -1   8      599.63      622.50      6.23 o
   5  -1   8      116.51      138.49      1.90 o
   6  -1   8      466.03      466.93      5.02 o
   7  -1   8       30.99       27.65      2.25 o
   8  -1   8       27.49       25.35      1.63 o
   9  -1   8       10.59       10.86      1.05 o
  10  -1   8       71.28       70.79      3.31 o
  11  -1   8       15.29       18.36      1.74 o
  -9   0   8        2.49        2.60      0.91 o
  -8   0   8       80.92       82.69      2.47 o
  -7   0   8        2.22        2.19      0.70 o
  -6   0   8      133.20      121.59      2.74 o
  -5   0   8        0.37        0.48      0.27 o
  -4   0   8      353.17      330.40      3.47 o
  -3   0   8      191.96      232.80      2.56 o
  -2   0   8        7.02        3.95      0.29 o
  -1   0   8        6.71        7.68      0.33 o
   0   0   8        0.13        1.95      0.26 o
   1   0   8      146.59      144.79      3.43 o
   2   0   8        5.08        4.49      0.34 o
   3   0   8      444.89      447.61      5.10 o
   4   0   8     1146.42     1183.04     11.24 o
   5   0   8       57.87       59.74      1.29 o
   6   0   8      631.52      654.44      7.49 o
   7   0   8        0.44        0.31      0.39 o
   8   0   8        8.60        8.79      0.73 o
   9   0   8        6.10        8.38      0.96 o
  10   0   8        0.52        1.25      0.81 o
  11   0   8        6.96        6.21      1.23 o
  -9   1   8       19.52       19.37      1.49 o
  -8   1   8       17.37       18.28      3.22 o
  -7   1   8      143.88      146.18      7.39 o
  -6   1   8      124.30      126.95      2.27 o
  -5   1   8       65.11       70.12      1.36 o
  -4   1   8      246.12      219.05      2.89 o
  -3   1   8       43.31       32.29      0.82 o
  -2   1   8      655.41      614.07      6.14 o
  -1   1   8      397.51      374.20      3.68 o
   0   1   8      186.64      207.68      2.60 o
   1   1   8      194.01      203.97      2.30 o
   2   1   8      648.65      645.69      7.01 o
   3   1   8      129.06      149.06      2.06 o
   4   1   8       11.83       12.05      0.56 o
   5   1   8       80.52       74.56      1.42 o
   6   1   8     1039.30     1056.47     11.50 o
   7   1   8      153.26      153.74      2.46 o
   8   1   8       18.07       18.47      0.89 o
   9   1   8       14.72       15.91      0.87 o
  10   1   8       36.12       36.61      1.69 o
  11   1   8        4.16        2.26      1.06 o
  -9   2   8        1.03        1.22      0.90 o
  -8   2   8       31.44       32.20      2.43 o
  -7   2   8        5.32        4.04      0.79 o
  -6   2   8        0.69        0.16      0.42 o
  -5   2   8      173.76      161.10      2.52 o
  -4   2   8       55.51       65.17      1.35 o
  -3   2   8        0.13        0.57      0.29 o
  -2   2   8      154.08      160.16      2.07 o
  -1   2   8        3.41        6.02      0.41 o
   0   2   8      385.85      367.95      4.62 o
   1   2   8       33.27       29.84      0.62 o
   2   2   8       26.50       18.86      0.77 o
   3   2   8       10.25        8.77      0.51 o
   4   2   8       28.86       33.37      0.84 o
   5   2   8      200.10      196.01      2.70 o
   6   2   8       39.49       33.96      0.98 o
   7   2   8       44.62       41.93      1.46 o
   8   2   8       42.30       45.68      1.29 o
   9   2   8      203.68      215.10      3.30 o
  10   2   8       15.02       16.96      1.10 o
  11   2   8       66.93       68.16      2.35 o
  12   2   8       28.41       30.62      1.98 o
  -9   3   8       16.72       18.22      1.51 o
  -8   3   8       24.62       27.84      1.93 o
  -7   3   8       79.40       80.92      2.47 o
  -6   3   8       39.91       41.43      1.32 o
  -5   3   8      132.80      123.83      2.18 o
  -4   3   8      144.30      132.38      2.10 o
  -3   3   8      110.07       93.59      2.03 o
  -2   3   8      134.46      131.86      2.13 o
  -1   3   8      101.12       82.98      1.49 o
   0   3   8      136.64      119.08      1.83 o
   1   3   8      889.64      917.13     10.01 o
   2   3   8      425.28      456.84      5.33 o
   3   3   8       10.27       11.94      0.45 o
   4   3   8       66.91       68.50      1.22 o
   5   3   8        1.16        1.59      0.31 o
   6   3   8      998.79     1004.50      9.87 o
   7   3   8       33.48       32.18      1.00 o
   8   3   8        6.08        5.64      0.59 o
   9   3   8       10.12        9.25      0.77 o
  10   3   8       16.08       16.97      0.96 o
  11   3   8       14.66       16.86      1.01 o
  12   3   8       74.38       79.42      2.88 o
  -8   4   8       77.12       78.75      6.84 o
  -7   4   8        0.39        1.40      0.71 o
  -6   4   8      123.97      125.82      2.85 o
  -5   4   8       82.53       82.60      2.13 o
  -4   4   8       19.61       18.75      1.59 o
  -3   4   8       12.95       11.20      1.70 o
  -2   4   8     1665.68     1623.26     20.70 o
  -1   4   8      153.50      166.12      4.69 o
   0   4   8      513.11      491.91      9.38 o
   1   4   8        0.01        0.95      0.32 o
   2   4   8        3.16        5.62      0.42 o
   3   4   8     1242.80     1313.93     12.72 o
   4   4   8      110.88      101.47      1.76 o
   5   4   8      248.01      229.37      3.21 o
   6   4   8      111.52      108.72      1.62 o
   7   4   8        9.03        7.26      0.51 o
   8   4   8        1.26        1.04      0.46 o
   9   4   8       51.40       51.68      1.37 o
  10   4   8        7.89        6.33      0.73 o
  11   4   8        6.07        3.88      0.76 o
  12   4   8       71.06       74.82      2.79 o
  -8   5   8        0.19        1.34      1.35 o
  -7   5   8       76.01       76.49      2.39 o
  -6   5   8      263.35      265.74      4.05 o
  -5   5   8        0.53        0.73      0.50 o
  -4   5   8       30.29       32.15      1.50 o
  -3   5   8      138.43      133.60      2.98 o
  -2   5   8      416.26      390.57      6.08 o
  -1   5   8      103.28       88.68      2.66 o
   0   5   8     1890.09     1866.79     48.48 o
   1   5   8       76.93       87.38      2.00 o
   2   5   8      285.06      290.85      3.96 o
   3   5   8       12.71        8.67      0.87 o
   4   5   8        0.05        0.10      0.32 o
   5   5   8       67.88       55.40      1.31 o
   6   5   8      325.88      308.45      4.16 o
   7   5   8        0.22        1.10      0.46 o
   8   5   8       84.17       85.41      1.89 o
   9   5   8        0.84        1.13      1.01 o
  10   5   8       14.61       14.98      1.40 o
  11   5   8       17.79       17.16      1.97 o
  12   5   8        1.76        2.66      1.20 o
  -8   6   8       49.53       55.87      3.21 o
  -7   6   8        8.07        8.75      1.31 o
  -6   6   8       10.42        9.05      1.23 o
  -5   6   8        3.47        3.37      0.63 o
  -4   6   8        0.10        0.10      0.42 o
  -3   6   8        0.00        0.10      0.53 o
  -2   6   8      246.22      232.39      4.22 o
  -1   6   8      110.00      105.56      7.96 o
   0   6   8      145.61      137.20      4.03 o
   1   6   8        5.70        4.54      0.57 o
   2   6   8       47.87       47.61      1.27 o
   3   6   8      150.42      158.25      2.60 o
   4   6   8       19.39       19.95      1.02 o
   5   6   8      139.98      106.27      2.39 o
   6   6   8       57.45       64.11      1.75 o
   7   6   8       20.17       20.66      0.94 o
   8   6   8      115.52      117.02      2.29 o
   9   6   8       22.87       18.80      1.18 o
  10   6   8       10.32        9.61      1.28 o
  11   6   8        1.94        3.23      1.24 o
  12   6   8        0.14        2.44      2.50 o
  -7   7   8      117.37      122.64      4.51 o
  -6   7   8       29.19       30.38      1.41 o
  -5   7   8       14.98       13.10      0.95 o
  -4   7   8        0.02        0.30      0.46 o
  -3   7   8       85.08       87.62      2.10 o
  -2   7   8       69.98       68.78      2.11 o
  -1   7   8      153.04      132.16      2.86 o
   0   7   8        0.40        1.46      0.98 o
   1   7   8        0.00       -0.24      0.33 o
   2   7   8     2061.18     1915.89     24.47 o
   3   7   8       76.79       70.91      1.64 o
   4   7   8        1.01       -0.03      0.46 o
   5   7   8      284.57      246.76      6.85 o
   6   7   8      113.94      110.00      2.58 o
   7   7   8       66.03       61.25      1.55 o
   8   7   8      107.54      107.00      2.20 o
   9   7   8       43.68       41.06      1.69 o
  10   7   8       16.57       17.43      3.58 o
  11   7   8       31.36       33.54      2.31 o
  12   7   8        1.99        1.48      2.00 o
  -7   8   8        0.28        0.07      1.26 o
  -6   8   8       44.12       45.98      2.13 o
  -5   8   8       73.11       72.08      1.99 o
  -4   8   8       19.52       19.84      1.37 o
  -3   8   8       20.56       23.04      1.07 o
  -2   8   8       42.98       43.31      1.71 o
  -1   8   8      108.23       97.70      5.86 o
   0   8   8      106.97       89.05      2.91 o
   1   8   8      125.96      117.06      2.30 o
   2   8   8       89.80       94.74      2.00 o
   3   8   8       17.32       21.89      1.00 o
   4   8   8      211.40      208.28      3.34 o
   5   8   8       11.74       11.59      0.91 o
   6   8   8       35.13       35.32      1.51 o
   7   8   8      350.16      335.31      5.65 o
   8   8   8        0.70        0.76      0.63 o
   9   8   8        1.73        1.06      0.72 o
  10   8   8        0.66        1.46      0.99 o
  11   8   8        2.87        4.07      1.69 o
  12   8   8        5.38        4.51      1.39 o
  -6   9   8       16.11       18.93      2.07 o
  -5   9   8       60.48       55.15      2.25 o
  -4   9   8       73.67       75.74      2.00 o
  -3   9   8      184.56      195.32      3.27 o
  -2   9   8       36.21       33.45      1.59 o
  -1   9   8        3.99        4.40      0.97 o
   0   9   8        0.56        0.38      0.69 o
   1   9   8      111.12      111.60      2.32 o
   2   9   8      643.18      573.32      7.34 o
   3   9   8       52.48       53.59      1.55 o
   4   9   8        6.84        8.81      1.03 o
   5   9   8        7.72        7.32      0.93 o
   6   9   8      309.77      296.87      6.77 o
   7   9   8      113.68      102.50      3.40 o
   8   9   8       20.88       16.88      1.63 o
   9   9   8        5.29        5.44      1.31 o
  10   9   8        3.89        5.17      1.49 o
  11   9   8       12.89       12.75      1.53 o
  -5  10   8        0.47        0.57      1.09 o
  -4  10   8        1.06        1.59      0.67 o
  -3  10   8       97.63       99.20      2.60 o
  -2  10   8       29.40       32.94      1.76 o
  -1  10   8       16.02       20.74      1.70 o
   0  10   8       61.59       57.53      2.52 o
   1  10   8        0.54        0.02      0.47 o
   2  10   8       14.73       13.48      0.91 o
   3  10   8      191.94      186.76      3.26 o
   4  10   8       52.05       46.02      1.55 o
   5  10   8        2.47        3.13      0.71 o
   6  10   8        0.06        0.26      0.49 o
   7  10   8       25.19       16.52      1.60 o
   8  10   8      124.23      117.83      7.38 o
   9  10   8        4.40        6.95      1.41 o
  10  10   8        5.62        6.07      1.44 o
  11  10   8        2.11        3.04      1.24 o
  -5  11   8       48.32       47.99      4.25 o
  -4  11   8        3.10        5.19      1.55 o
  -3  11   8       50.33       50.56      2.66 o
  -2  11   8      336.12      347.21      6.61 o
  -1  11   8        4.95        4.04      1.10 o
   0  11   8       20.91       26.18      1.50 o
   1  11   8       86.85       90.04      2.43 o
   2  11   8       26.89       23.51      1.17 o
   3  11   8      109.21      110.84      2.43 o
   4  11   8       21.89       23.35      1.24 o
   5  11   8        1.56        0.36      0.68 o
   6  11   8       61.28       56.13      5.14 o
   7  11   8       26.89       27.23      2.00 o
   8  11   8        0.76        2.14      1.17 o
   9  11   8       11.85       15.77      6.37 o
  10  11   8       50.76       51.75      2.88 o
  11  11   8        5.54        4.06      2.29 o
  -4  12   8       76.46       67.53      4.99 o
  -3  12   8       37.25       40.92      3.73 o
  -2  12   8       88.31       90.91      3.07 o
  -1  12   8      440.01      461.19      8.13 o
   0  12   8       21.90       23.04      1.49 o
   1  12   8        8.13        9.37      0.91 o
   2  12   8      107.53       96.95      2.35 o
   3  12   8       75.04       72.12      2.00 o
   4  12   8       12.23       14.86      1.02 o
   5  12   8       12.41       10.80      1.44 o
   6  12   8       32.81       29.50      2.06 o
   7  12   8        1.65        0.84      1.09 o
   8  12   8       28.94       28.47      2.18 o
   9  12   8        0.59        0.87      1.49 o
  10  12   8        0.33        5.12      1.55 o
  -3  13   8       60.52       65.09      4.79 o
  -2  13   8       42.49       44.05      3.78 o
  -1  13   8        9.03        9.61      1.08 o
   0  13   8      137.98      143.45      3.25 o
   1  13   8      237.11      251.41      4.36 o
   2  13   8      108.18      115.06      2.69 o
   3  13   8        3.08        2.87      0.76 o
   4  13   8        2.77        2.24      0.94 o
   5  13   8       53.18       59.29      2.80 o
   6  13   8       14.45       12.75      1.63 o
   7  13   8        2.62        1.71      2.39 o
   8  13   8       17.80       18.56      3.63 o
   9  13   8       16.12       14.58      1.93 o
  10  13   8       13.12       19.17      3.58 o
  -2  14   8       55.35       60.00      4.70 o
  -1  14   8      250.38      263.81      6.77 o
   0  14   8       39.54       41.52      2.09 o
   1  14   8       32.51       35.41      2.16 o
   2  14   8       46.16       41.86      1.72 o
   3  14   8       85.99       86.02      2.70 o
   4  14   8       18.48       18.65      1.43 o
   5  14   8       65.80       79.75      4.79 o
   6  14   8        1.13       -0.58      1.18 o
   7  14   8       42.30       42.01      2.66 o
   8  14   8        1.58        0.78      1.27 o
   9  14   8        1.52        3.93      1.50 o
   0  15   8       87.54       90.29      3.65 o
   1  15   8        1.35       -0.19      1.14 o
   2  15   8       70.71       69.24      2.53 o
   3  15   8        5.74        7.17      1.24 o
   4  15   8       41.12       37.95      4.14 o
   5  15   8        2.14        1.57      1.26 o
   6  15   8       34.58       35.26      2.51 o
   7  15   8        0.76        0.67      1.42 o
   8  15   8       16.20        8.76      1.83 o
   2  16   8       34.62       34.30      2.42 o
   3  16   8      128.86      137.05      3.72 o
   4  16   8       16.41       14.88      1.92 o
   5  16   8        0.42        0.57      1.41 o
   6  16   8       39.70       41.97      2.78 o
  -3 -15   9       32.77       25.73      2.36 o
  -2 -15   9        1.53        0.69      1.76 o
  -1 -15   9        0.02        1.49      1.82 o
  -5 -14   9       26.01       24.51      2.27 o
  -4 -14   9       92.27       94.63      3.92 o
  -3 -14   9      104.46      115.75      7.82 o
  -2 -14   9      104.95       99.19      3.91 o
  -1 -14   9        7.91        5.58      2.00 o
   0 -14   9      107.22      122.41      6.17 o
   1 -14   9        0.93        1.53      1.24 o
  -7 -13   9       38.99       34.94      2.69 o
  -6 -13   9        0.36        0.82      1.29 o
  -5 -13   9        2.95        2.25      1.35 o
  -4 -13   9      174.59      182.41      5.46 o
  -3 -13   9       48.81       46.07      3.73 o
  -2 -13   9       22.44       25.58      3.01 o
  -1 -13   9       30.86       28.12      2.21 o
   0 -13   9        0.00        0.36      1.04 o
   1 -13   9       14.60        9.89      1.81 o
   2 -13   9       25.05       24.17      2.82 o
   3 -13   9       62.80       62.50      3.12 o
  -7 -12   9       96.35      102.05      4.85 o
  -6 -12   9      209.31      214.02      6.06 o
  -5 -12   9       63.52       62.94      3.07 o
  -4 -12   9       76.86       74.84      5.47 o
  -3 -12   9      147.19      136.51      4.38 o
  -2 -12   9        3.71        2.45      1.14 o
  -1 -12   9       78.68       73.73      3.09 o
   0 -12   9      141.14      137.57      4.22 o
   1 -12   9       95.01      100.19      3.60 o
   2 -12   9       29.92       30.87      2.24 o
   3 -12   9       15.10       16.43      3.32 o
   4 -12   9       19.58       21.69      3.01 o
  -8 -11   9       33.27       32.26      1.84 o
  -7 -11   9       19.97       17.43      1.95 o
  -6 -11   9        0.81        0.82      1.02 o
  -5 -11   9       11.31       12.88      1.66 o
  -4 -11   9       13.37       11.12      1.92 o
  -3 -11   9        1.29        2.57      1.03 o
  -2 -11   9       43.07       37.87      3.19 o
  -1 -11   9        3.91        4.97      1.15 o
   0 -11   9       12.87        9.83      1.09 o
   1 -11   9      117.62      120.82      3.83 o
   2 -11   9       42.73       44.60      2.63 o
   3 -11   9       68.98       82.39      4.52 o
   4 -11   9       44.61       41.87      3.51 o
   5 -11   9        1.39        2.75      2.07 o
  -8 -10   9       16.13       13.81      1.35 o
  -7 -10   9       59.37       58.58      2.19 o
  -6 -10   9      109.59      106.32      3.88 o
  -5 -10   9       21.94       16.94      2.70 o
  -4 -10   9      118.56      117.85      3.90 o
  -3 -10   9       80.17       76.22      3.00 o
  -2 -10   9       49.35       45.40      2.28 o
  -1 -10   9       44.14       46.69      4.40 o
   0 -10   9        0.30        0.59      0.79 o
   1 -10   9      203.50      206.78      8.95 o
   2 -10   9      208.20      209.52      5.28 o
   3 -10   9       16.06       16.01      2.33 o
   4 -10   9       21.83       20.43      2.34 o
   5 -10   9       19.98       17.23      1.81 o
   6 -10   9       52.82       50.69      4.00 o
  -9  -9   9        3.06        2.91      1.02 o
  -8  -9   9       16.76       15.95      1.63 o
  -7  -9   9       13.27       13.77      1.26 o
  -6  -9   9       57.15       64.53      3.66 o
  -5  -9   9       12.18       13.87      1.53 o
  -4  -9   9       54.15       51.20      2.46 o
  -3  -9   9      321.66      310.76      6.87 o
  -2  -9   9      118.98      103.52      3.34 o
  -1  -9   9       54.41       46.01      2.18 o
   0  -9   9       55.24       62.03      1.99 o
   1  -9   9        3.29        2.44      0.71 o
   2  -9   9      183.60      200.50      4.97 o
   3  -9   9       17.29       16.55      3.02 o
   4  -9   9      205.35      206.44      5.26 o
   5  -9   9       88.30       94.87      3.48 o
   6  -9   9        3.34        3.09      1.24 o
   7  -9   9        1.54        1.00      1.92 o
  -9  -8   9      126.49      124.10      4.26 o
  -8  -8   9        0.28        0.85      0.79 o
  -7  -8   9       36.57       37.20      1.90 o
  -6  -8   9       66.27       69.90      2.42 o
  -5  -8   9       47.20       50.02      2.09 o
  -4  -8   9      173.33      183.46      3.70 o
  -3  -8   9       10.46       11.62      1.28 o
  -2  -8   9       67.66       59.93      4.04 o
  -1  -8   9      133.99      123.17      3.55 o
   0  -8   9        1.31        3.09      0.64 o
   1  -8   9      147.81      159.99      3.34 o
   2  -8   9       45.01       51.07      1.74 o
   3  -8   9       88.22       92.78      2.98 o
   4  -8   9       13.04       14.35      1.62 o
   5  -8   9       19.78       18.32      1.67 o
   6  -8   9        0.26        2.38      2.51 o
   7  -8   9       83.75       93.11      5.15 o
   8  -8   9       35.74       33.80      3.72 o
  -9  -7   9       30.58       34.56      2.13 o
  -8  -7   9        5.11        4.46      0.95 o
  -7  -7   9        9.75        9.73      1.04 o
  -6  -7   9      161.97      158.91      3.94 o
  -5  -7   9        7.03        6.59      0.83 o
  -4  -7   9       86.01       86.65      2.21 o
  -3  -7   9       10.01       11.64      1.31 o
  -2  -7   9       10.71       11.65      1.16 o
  -1  -7   9        1.19        0.48      0.74 o
   0  -7   9        4.97        1.18      1.18 o
   1  -7   9      160.45      145.40      2.75 o
   2  -7   9       23.61       25.71      1.06 o
   3  -7   9      104.87      106.00      3.13 o
   4  -7   9        0.61        0.53      0.76 o
   5  -7   9       25.01       23.87      1.80 o
   6  -7   9        0.26        0.54      0.97 o
   7  -7   9      143.89      151.58      4.69 o
   8  -7   9        4.41        5.70      2.25 o
  -9  -6   9        1.67        2.83      1.07 o
  -8  -6   9       26.67       24.45      3.36 o
  -7  -6   9       16.49       15.29      1.18 o
  -6  -6   9      148.89      157.56      5.49 o
  -5  -6   9      210.36      210.47      3.93 o
  -4  -6   9       94.11       91.48      2.24 o
  -3  -6   9       80.92       79.71      2.22 o
  -2  -6   9      297.74      279.77      4.45 o
  -1  -6   9       34.27       36.56      1.24 o
   0  -6   9      103.71      105.19      2.29 o
   1  -6   9       23.29       22.57      0.94 o
   2  -6   9      208.98      204.59      3.69 o
   3  -6   9      152.12      154.13      3.81 o
   4  -6   9      358.87      339.31      6.89 o
   5  -6   9        7.93        6.64      1.08 o
   6  -6   9      267.33      267.43      6.23 o
   7  -6   9      130.25      133.42      4.21 o
   8  -6   9        0.55        3.54      1.82 o
   9  -6   9        0.04        1.54      1.95 o
  -9  -5   9        0.03       -0.17      0.85 o
  -8  -5   9      102.84      106.21      2.49 o
  -7  -5   9       25.57       24.56      1.42 o
  -6  -5   9      142.89      139.89      2.82 o
  -5  -5   9       19.83       27.91      0.95 o
  -4  -5   9      170.17      170.54      2.56 o
  -3  -5   9      307.55      306.08      3.87 o
  -2  -5   9      960.73      997.03     12.86 o
  -1  -5   9       43.99       37.46      1.23 o
   0  -5   9       68.21       61.18      1.31 o
   1  -5   9      451.23      461.05      5.04 o
   2  -5   9        3.70        5.92      0.49 o
   3  -5   9      146.96      150.55      2.94 o
   4  -5   9       23.34       18.90      1.37 o
   5  -5   9       72.74       64.86      2.49 o
   6  -5   9       11.81       12.63      1.38 o
   7  -5   9        0.44        2.19      1.04 o
   8  -5   9      273.51      276.94     11.16 o
   9  -5   9       11.99       15.88      1.85 o
 -10  -4   9       51.95       58.27      2.44 o
  -9  -4   9       94.87       96.57      2.36 o
  -8  -4   9       68.13       74.49      2.02 o
  -7  -4   9       60.50       64.49      2.14 o
  -6  -4   9      120.18      120.57      2.24 o
  -5  -4   9       14.23       12.98      0.87 o
  -4  -4   9        1.04        1.18      0.45 o
  -3  -4   9      221.22      232.54      3.19 o
  -2  -4   9      508.75      566.52      6.49 o
  -1  -4   9      548.19      535.99      5.48 o
   0  -4   9      188.85      187.44      2.22 o
   1  -4   9       11.93       11.83      0.73 o
   2  -4   9      963.84     1019.71     10.12 o
   3  -4   9       43.72       45.64      1.16 o
   4  -4   9       23.55       24.02      1.06 o
   5  -4   9       20.99       24.34      1.13 o
   6  -4   9       44.92       47.71      1.62 o
   7  -4   9        0.20       -0.12      0.60 o
   8  -4   9        4.91        3.24      0.85 o
   9  -4   9        7.44        6.59      1.20 o
  10  -4   9        0.22        1.05      1.24 o
  -9  -3   9       18.81       19.77      2.21 o
  -8  -3   9       33.95       35.07      1.50 o
  -7  -3   9        0.33        0.42      0.48 o
  -6  -3   9       38.43       38.04      1.21 o
  -5  -3   9        2.90        4.36      0.51 o
  -4  -3   9        3.03        3.73      0.47 o
  -3  -3   9      129.15      131.67      2.13 o
  -2  -3   9        5.41       11.16      0.76 o
  -1  -3   9       75.80       65.57      1.13 o
   0  -3   9       73.61       66.58      1.11 o
   1  -3   9        4.53        3.23      0.29 o
   2  -3   9        0.09       -0.06      0.24 o
   3  -3   9       57.41       61.23      1.31 o
   4  -3   9      781.70      800.30      9.05 o
   5  -3   9      101.08      100.31      1.93 o
   6  -3   9        0.34        0.49      0.47 o
   7  -3   9        2.06        1.82      0.57 o
   8  -3   9       15.28       13.31      0.98 o
   9  -3   9      120.45      129.41      3.21 o
  10  -3   9        6.40        5.35      1.24 o
  -9  -2   9        7.04        7.97      1.24 o
  -8  -2   9       12.75       13.64      1.72 o
  -7  -2   9      276.81      277.56      8.58 o
  -6  -2   9       58.22       59.28      1.61 o
  -5  -2   9      104.66      104.20      1.76 o
  -4  -2   9       15.01       20.92      0.74 o
  -3  -2   9      102.92      101.84      1.45 o
  -2  -2   9     1654.46     1662.60     15.75 o
  -1  -2   9     1193.83     1138.56     10.26 o
   0  -2   9       80.20       87.27      1.32 o
   1  -2   9       40.51       35.82      0.70 o
   2  -2   9      221.70      234.48      2.29 o
   3  -2   9       39.56       36.93      0.62 o
   4  -2   9       77.80       84.33      1.08 o
   5  -2   9       99.23      103.09      1.93 o
   6  -2   9       26.98       23.18      1.00 o
   7  -2   9        0.20        0.94      0.65 o
   8  -2   9       28.69       29.25      1.44 o
   9  -2   9        2.78        1.74      1.17 o
  10  -2   9       44.59       48.41      2.37 o
  11  -2   9        8.43        6.64      1.38 o
  -9  -1   9        4.29        4.12      2.03 o
  -8  -1   9        5.27        5.65      0.93 o
  -7  -1   9        1.36        1.92      0.68 o
  -6  -1   9       66.47       75.56      1.50 o
  -5  -1   9      210.76      195.59      2.66 o
  -4  -1   9       33.21       33.14      1.04 o
  -3  -1   9      266.62      261.44      2.85 o
  -2  -1   9      142.84      153.52      1.84 o
  -1  -1   9       40.67       53.26      1.41 o
   0  -1   9       51.47       62.86      1.00 o
   1  -1   9        0.57        0.74      0.20 o
   2  -1   9       31.26       41.76      0.92 o
   3  -1   9      209.48      214.90      2.31 o
   4  -1   9       78.42       68.42      1.18 o
   5  -1   9      465.30      484.78      5.11 o
   6  -1   9       18.78       20.76      0.73 o
   7  -1   9        5.77        7.36      0.78 o
   8  -1   9        0.17       -0.50      0.61 o
   9  -1   9      134.81      139.65      3.76 o
  10  -1   9        9.08        7.83      1.10 o
  11  -1   9       43.29       47.91      2.44 o
  -9   0   9       88.92       90.06      5.36 o
  -8   0   9      315.78      316.99      5.70 o
  -7   0   9        4.30        6.45      0.90 o
  -6   0   9       26.82       22.80      1.24 o
  -5   0   9      196.63      198.10      2.28 o
  -4   0   9       64.75       42.45      0.92 o
  -3   0   9       37.11       37.94      0.83 o
  -2   0   9      723.94      674.97      5.92 o
  -1   0   9        0.13        1.33      0.23 o
   0   0   9       65.29       63.64      0.95 o
   1   0   9      314.39      388.12      4.01 o
   2   0   9       76.64       70.85      1.12 o
   3   0   9      613.56      641.29      7.75 o
   4   0   9      333.42      361.56      3.90 o
   5   0   9       15.74       11.99      1.38 o
   6   0   9      197.73      211.66      3.01 o
   7   0   9       46.65       45.29      1.21 o
   8   0   9       24.10       21.35      0.91 o
   9   0   9        0.01        0.20      0.65 o
  10   0   9       26.64       27.00      1.54 o
  11   0   9       62.77       70.76      2.83 o
  -9   1   9        3.65        5.32      1.04 o
  -8   1   9        0.48        1.00      0.78 o
  -7   1   9        0.03        0.68      0.69 o
  -6   1   9        3.65        3.04      0.83 o
  -5   1   9       43.91       42.59      1.16 o
  -4   1   9      264.22      231.31      3.08 o
  -3   1   9       19.16       13.24      0.63 o
  -2   1   9      258.36      223.56      2.65 o
  -1   1   9       45.25       48.11      0.82 o
   0   1   9      152.95      147.83      1.85 o
   1   1   9       17.97       23.41      0.59 o
   2   1   9      410.56      438.77      5.82 o
   3   1   9       37.29       33.23      0.85 o
   4   1   9        0.57        1.18      0.33 o
   5   1   9      664.77      640.17      7.26 o
   6   1   9      104.75      110.86      1.94 o
   7   1   9        5.69        5.69      0.56 o
   8   1   9      215.31      225.42      3.34 o
   9   1   9        4.58        5.09      0.65 o
  10   1   9        2.16        2.42      0.87 o
  11   1   9        5.40        7.29      1.27 o
  -9   2   9      105.48      112.48      3.25 o
  -8   2   9       55.05       50.87      2.84 o
  -7   2   9       27.91       32.03      1.61 o
  -6   2   9      432.26      442.00      5.48 o
  -5   2   9      150.74      149.70      2.46 o
  -4   2   9        2.22        3.57      0.46 o
  -3   2   9      176.13      191.47      2.61 o
  -2   2   9       30.22       32.87      0.83 o
  -1   2   9      359.70      362.44      4.48 o
   0   2   9      120.66      100.91      1.67 o
   1   2   9       38.21       32.73      0.75 o
   2   2   9       15.61       24.83      0.63 o
   3   2   9      509.47      549.31      6.15 o
   4   2   9      265.86      258.83      3.30 o
   5   2   9      332.23      326.92      4.08 o
   6   2   9      198.76      187.06      4.33 o
   7   2   9       65.94       65.06      1.46 o
   8   2   9        2.56        3.45      0.99 o
   9   2   9        4.76        5.15      0.67 o
  10   2   9        7.97        8.08      0.94 o
  11   2   9       16.31       17.19      2.38 o
  -8   3   9        0.66        0.84      0.84 o
  -7   3   9       54.65       56.55      1.67 o
  -6   3   9       14.36       12.80      0.86 o
  -5   3   9       22.92       23.64      1.00 o
  -4   3   9      192.41      196.42      3.40 o
  -3   3   9        4.19        6.60      0.83 o
  -2   3   9        0.05        0.09      0.30 o
  -1   3   9      593.07      574.80     11.17 o
   0   3   9       45.98       51.38      1.13 o
   1   3   9       23.84       26.53      1.07 o
   2   3   9       17.29       12.48      0.59 o
   3   3   9       13.62       13.34      0.57 o
   4   3   9        0.76        1.35      0.64 o
   5   3   9       41.44       38.43      1.78 o
   6   3   9       57.07       53.15      1.23 o
   7   3   9       66.13       65.28      1.44 o
   8   3   9       16.12       16.47      0.82 o
   9   3   9       39.92       40.07      1.27 o
  10   3   9        0.31       -0.41      0.83 o
  11   3   9       80.65       88.61      2.35 o
  12   3   9       33.60       32.57      3.93 o
  -8   4   9        0.01        0.93      1.18 o
  -7   4   9        0.03        0.50      0.71 o
  -6   4   9       18.72       20.13      1.27 o
  -5   4   9        1.59        1.25      0.59 o
  -4   4   9       18.27       22.20      1.30 o
  -3   4   9        2.13        3.27      0.66 o
  -2   4   9     1010.94      898.77     12.17 o
  -1   4   9       76.09       63.57      2.84 o
   0   4   9       79.29       77.04      2.25 o
   1   4   9        3.55        6.54      0.48 o
   2   4   9      163.33      163.78      2.42 o
   3   4   9      361.42      351.36      4.40 o
   4   4   9       17.54       12.65      0.73 o
   5   4   9        0.28        0.70      0.30 o
   6   4   9       80.52       77.17      1.33 o
   7   4   9        2.11        2.93      0.69 o
   8   4   9      251.00      256.20      3.58 o
   9   4   9       10.23       10.10      0.75 o
  10   4   9       96.78      103.25      2.46 o
  11   4   9       37.94       44.72      2.17 o
  12   4   9       10.66       12.11      1.96 o
  -8   5   9        8.14        9.39      1.79 o
  -7   5   9       14.42       15.71      1.31 o
  -6   5   9      100.20      105.68      2.73 o
  -5   5   9       15.40       14.23      1.08 o
  -4   5   9        0.00        0.44      0.57 o
  -3   5   9       60.12       56.87      1.91 o
  -2   5   9       53.96       50.63      1.69 o
  -1   5   9       91.77       83.78      6.80 o
   0   5   9     1532.53     1501.39     24.22 o
   1   5   9      871.61      856.46     11.49 o
   2   5   9       52.80       47.08      1.47 o
   3   5   9        0.05        0.01      0.34 o
   4   5   9        5.65       11.09      0.64 o
   5   5   9      193.64      228.43      3.29 o
   6   5   9       97.01       94.79      2.39 o
   7   5   9      124.52      124.50      2.31 o
   8   5   9      118.01      118.76      2.54 o
   9   5   9        1.73        0.59      0.70 o
  10   5   9       20.70       20.45      1.31 o
  11   5   9       25.46       21.28      1.68 o
  12   5   9        6.79        3.85      1.26 o
  -7   6   9       25.85       25.88      2.30 o
  -6   6   9        0.60        0.69      0.69 o
  -5   6   9      272.63      289.03      4.89 o
  -4   6   9       99.26      101.30      2.60 o
  -3   6   9       27.50       28.27      2.04 o
  -2   6   9       61.56       60.10      1.91 o
  -1   6   9      210.51      196.83      3.69 o
   0   6   9      245.00      234.04      5.17 o
   1   6   9      271.79      258.59      4.40 o
   2   6   9      604.54      577.34      8.24 o
   3   6   9       19.11       19.64      0.90 o
   4   6   9        2.89        2.13      0.54 o
   5   6   9       24.65       15.23      0.77 o
   6   6   9        0.33       -0.21      0.41 o
   7   6   9       33.50       26.90      1.32 o
   8   6   9        4.78        4.79      0.67 o
   9   6   9       37.58       34.40      1.52 o
  10   6   9        0.92        2.11      0.99 o
  11   6   9        0.67        0.60      1.00 o
  12   6   9       29.18       34.76      2.18 o
  -7   7   9        3.71        5.43      1.53 o
  -6   7   9      105.42      108.26      4.89 o
  -5   7   9      116.14      112.60      2.84 o
  -4   7   9       10.84       11.29      1.36 o
  -3   7   9       10.42       12.67      1.33 o
  -2   7   9      112.88       98.83      2.58 o
  -1   7   9        0.05        0.13      0.42 o
   0   7   9      142.18      138.95      3.75 o
   1   7   9       59.46       49.96      1.66 o
   2   7   9       69.64       71.01      1.70 o
   3   7   9        0.05       -0.01      0.41 o
   4   7   9       55.11       52.14      1.68 o
   5   7   9       23.47       21.68      1.56 o
   6   7   9       30.22       23.70      1.24 o
   7   7   9        0.13        0.78      0.51 o
   8   7   9      117.32      118.14      2.37 o
   9   7   9      117.30      130.60      5.04 o
  10   7   9       15.85       13.29      1.48 o
  11   7   9        7.35        6.81      1.26 o
  12   7   9       13.64       13.36      1.65 o
  -6   8   9       70.16       70.27      7.47 o
  -5   8   9       12.68       10.23      1.13 o
  -4   8   9       26.01       26.98      1.44 o
  -3   8   9      205.19      216.03      4.51 o
  -2   8   9      115.31      106.07      4.64 o
  -1   8   9        3.15        6.26      1.03 o
   0   8   9       20.07       18.51      1.42 o
   1   8   9       81.48       74.18      3.20 o
   2   8   9      159.63      131.50      2.52 o
   3   8   9       73.02       73.19      1.80 o
   4   8   9      316.50      300.68      5.35 o
   5   8   9       58.42       58.70      1.90 o
   6   8   9       38.40       30.99      1.45 o
   7   8   9      342.49      354.32      5.98 o
   8   8   9      108.22      104.69      2.25 o
   9   8   9        0.39        1.25      0.79 o
  10   8   9       22.26       24.85      1.79 o
  11   8   9        0.00        0.66      2.19 o
  -6   9   9        1.57        1.40      1.28 o
  -5   9   9       12.53       11.17      1.94 o
  -4   9   9       32.27       30.29      1.58 o
  -3   9   9       77.10       77.13      3.47 o
  -2   9   9        0.90        0.21      1.51 o
  -1   9   9      167.50      175.56      4.79 o
   0   9   9       83.94       77.32      2.89 o
   1   9   9        4.62        5.06      0.77 o
   2   9   9      197.95      177.06      3.13 o
   3   9   9      621.81      582.72      7.53 o
   4   9   9        0.06        0.64      0.62 o
   5   9   9       13.48       14.05      1.07 o
   6   9   9       13.10        9.05      1.10 o
   7   9   9        1.04        0.24      0.67 o
   8   9   9        9.14       10.62      2.12 o
   9   9   9      294.74      303.45      5.53 o
  10   9   9        0.28        2.67      1.08 o
  11   9   9        0.00       -0.41      1.09 o
  -5  10   9        9.14        8.17      1.64 o
  -4  10   9       12.33       12.55      1.63 o
  -3  10   9       39.37       40.02      2.04 o
  -2  10   9        4.63        5.36      1.22 o
  -1  10   9        8.83       11.34      1.41 o
   0  10   9        6.48        7.54      1.20 o
   1  10   9       34.07       32.73      1.33 o
   2  10   9        2.39        1.97      0.58 o
   3  10   9       19.29       22.40      1.13 o
   4  10   9      216.04      196.06      3.43 o
   5  10   9       11.91       10.22      1.04 o
   6  10   9        5.02        5.17      0.89 o
   7  10   9        6.90        8.15      2.45 o
   8  10   9      338.17      330.81      8.49 o
   9  10   9       84.72       80.73      3.52 o
  10  10   9        0.65        0.61      1.95 o
  11  10   9        2.09        2.04      1.18 o
  -4  11   9        8.27        3.45      1.82 o
  -3  11   9        0.16        2.50      1.59 o
  -2  11   9        0.29        1.81      0.89 o
  -1  11   9        0.43        0.22      1.02 o
   0  11   9        2.80        1.02      0.74 o
   1  11   9       31.04       30.78      1.35 o
   2  11   9        5.82        3.99      0.71 o
   3  11   9       44.67       41.88      1.51 o
   4  11   9       71.02       71.16      1.96 o
   5  11   9      223.15      227.12      5.04 o
   6  11   9       22.06       21.07      3.00 o
   7  11   9        7.19        9.04      1.46 o
   8  11   9       14.14       15.59      1.74 o
   9  11   9      197.01      201.46      8.00 o
  10  11   9       19.21       23.28      2.17 o
  11  11   9        1.09        4.78      2.45 o
  -3  12   9       57.15       52.28      4.22 o
  -2  12   9        7.60        6.20      1.94 o
  -1  12   9      491.55      509.00      8.86 o
   0  12   9       18.42       21.16      1.81 o
   1  12   9        3.81        2.67      0.84 o
   2  12   9       72.61       71.64      2.06 o
   3  12   9        0.86        0.43      0.59 o
   4  12   9       56.91       54.38      2.16 o
   5  12   9        6.97        6.19      1.28 o
   6  12   9       17.53       20.24      1.83 o
   7  12   9       11.90       11.27      1.96 o
   8  12   9       42.97       39.66      2.57 o
   9  12   9      106.90      112.62      4.18 o
  10  12   9        0.05        2.32      1.42 o
  -2  13   9       74.62       74.29      4.91 o
  -1  13   9      172.76      189.08      5.42 o
   0  13   9        5.81        5.29      1.52 o
   1  13   9      487.82      531.67     10.92 o
   2  13   9       13.08       13.28      1.13 o
   3  13   9       39.33       35.78      1.93 o
   4  13   9      105.04       99.24      2.89 o
   5  13   9       21.41       20.68      1.90 o
   6  13   9       68.52       74.20      4.62 o
   7  13   9        1.58        0.34      1.40 o
   8  13   9        1.60        3.19      1.43 o
   9  13   9        8.60        8.34      1.63 o
  10  13   9        0.86        1.94      1.48 o
  -1  14   9        0.01        0.82      1.17 o
   0  14   9       60.87       64.44      3.07 o
   1  14   9        9.07        8.61      1.24 o
   2  14   9       87.47      101.35      2.66 o
   3  14   9       53.34       50.45      2.17 o
   4  14   9       41.83       40.70      2.00 o
   5  14   9        0.57        0.88      1.77 o
   6  14   9        2.67        1.21      1.20 o
   7  14   9       59.76       61.58      3.16 o
   8  14   9       28.68       25.52      2.29 o
   9  14   9        0.06        0.63      1.58 o
   1  15   9       93.40      100.21      3.90 o
   2  15   9        2.39        1.36      0.97 o
   3  15   9        0.55       -0.38      0.87 o
   4  15   9       24.27       20.59      3.08 o
   5  15   9      221.27      232.05      6.24 o
   6  15   9       48.29       49.19      2.90 o
   7  15   9        5.15        4.36      1.60 o
   8  15   9       12.17        9.61      1.86 o
   3  16   9       68.01       68.17      2.71 o
   4  16   9       11.99       11.76      2.48 o
   5  16   9       88.07      101.42      4.07 o
  -4 -14  10       28.09       19.78      3.83 o
  -3 -14  10       18.66       18.50      3.52 o
  -2 -14  10       65.94       66.69      3.30 o
  -1 -14  10       22.75       20.38      2.91 o
   0 -14  10        6.03        1.72      1.82 o
   1 -14  10       17.50       17.45      2.00 o
  -6 -13  10       12.26        8.59      1.73 o
  -5 -13  10      135.18      135.85      4.74 o
  -4 -13  10      215.49      225.58      8.42 o
  -3 -13  10        0.01       -0.15      1.10 o
  -2 -13  10       49.58       50.96      2.79 o
  -1 -13  10       48.03       49.11      2.77 o
   0 -13  10       16.99       14.81      2.63 o
   1 -13  10        2.20        4.25      1.30 o
   2 -13  10      135.23      143.64      9.38 o
   3 -13  10       12.36       11.10      1.83 o
  -7 -12  10       39.08       35.14      2.67 o
  -6 -12  10       34.26       31.06      2.45 o
  -5 -12  10      114.43      117.65      4.33 o
  -4 -12  10       46.15       40.34      2.54 o
  -3 -12  10        2.30        2.29      1.15 o
  -2 -12  10       76.35       73.44      3.20 o
  -1 -12  10       59.85       58.38      2.82 o
   0 -12  10        0.20       -0.88      1.28 o
   1 -12  10        4.06        2.95      1.18 o
   2 -12  10        1.99        1.65      1.30 o
   3 -12  10        0.02        0.37      1.12 o
   4 -12  10        0.63        1.76      1.32 o
  -7 -11  10        4.89        4.01      1.03 o
  -6 -11  10       86.27       89.12      3.91 o
  -5 -11  10      142.81      145.97      7.37 o
  -4 -11  10      153.61      149.82      5.43 o
  -3 -11  10       18.01       18.12      2.68 o
  -2 -11  10        0.21       -0.90      0.88 o
  -1 -11  10        1.98        1.73      1.00 o
   0 -11  10       75.98       80.32      3.21 o
   1 -11  10      119.74      119.19      3.87 o
   2 -11  10        1.80        0.33      0.98 o
   3 -11  10      108.71      112.26      3.92 o
   4 -11  10      203.43      202.05      7.77 o
   5 -11  10       16.76       13.67      2.61 o
  -8 -10  10        0.34        0.87      0.92 o
  -7 -10  10       73.68       71.50      2.47 o
  -6 -10  10        7.59        6.38      1.04 o
  -5 -10  10       23.79       25.00      2.04 o
  -4 -10  10        0.15       -0.85      0.79 o
  -3 -10  10       22.13       24.67      1.92 o
  -2 -10  10       18.68       15.59      1.57 o
  -1 -10  10        2.88        3.04      1.02 o
   0 -10  10      196.99      182.77      8.84 o
   1 -10  10       19.07       19.79      1.70 o
   2 -10  10      291.69      289.35      7.98 o
   3 -10  10      158.46      161.23      6.22 o
   4 -10  10       46.92       38.87      3.34 o
   5 -10  10       16.43       18.86      1.90 o
   6 -10  10       21.37       19.46      2.89 o
  -8  -9  10       39.55       41.67      1.97 o
  -7  -9  10        0.07        0.43      0.78 o
  -6  -9  10      107.25      103.57      2.82 o
  -5  -9  10       97.63       96.58      2.63 o
  -4  -9  10       15.67       15.41      1.58 o
  -3  -9  10      120.17      115.46      3.74 o
  -2  -9  10       73.54       63.53      2.68 o
  -1  -9  10       17.85       15.47      2.39 o
   0  -9  10       19.31       17.43      1.52 o
   1  -9  10      128.93      132.78      3.15 o
   2  -9  10       32.66       30.83      1.93 o
   3  -9  10      211.03      216.74     11.14 o
   4  -9  10      244.52      248.72      5.97 o
   5  -9  10       22.61       24.22      1.98 o
   6  -9  10       25.29       25.45      3.04 o
   7  -9  10       39.69       38.23      3.73 o
  -9  -8  10       24.27       24.33      1.66 o
  -8  -8  10        2.67        3.85      1.44 o
  -7  -8  10        0.04        0.93      0.77 o
  -6  -8  10        0.70        1.08      0.74 o
  -5  -8  10       77.19       75.86      2.26 o
  -4  -8  10      355.71      364.17      5.93 o
  -3  -8  10       24.98       21.59      2.06 o
  -2  -8  10      186.82      176.34      4.61 o
  -1  -8  10      126.34      111.50      3.44 o
   0  -8  10       63.35       55.09      2.59 o
   1  -8  10      147.37      155.88      3.35 o
   2  -8  10        0.18        0.98      0.98 o
   3  -8  10       21.54       19.73      1.28 o
   4  -8  10      125.47      127.01      3.82 o
   5  -8  10        7.95        8.42      1.31 o
   6  -8  10       92.80       93.57      3.53 o
   7  -8  10       44.20       41.65      3.60 o
  -9  -7  10       64.64       62.69      2.74 o
  -8  -7  10        6.18        5.63      1.21 o
  -7  -7  10       14.67       13.48      1.66 o
  -6  -7  10        1.10        1.04      1.05 o
  -5  -7  10       41.60       43.62      1.71 o
  -4  -7  10      120.58      131.04      2.92 o
  -3  -7  10      163.85      168.30      3.30 o
  -2  -7  10       29.83       32.38      2.27 o
  -1  -7  10       56.47       53.88      3.52 o
   0  -7  10       92.31       87.66      2.88 o
   1  -7  10        0.30        0.52      0.51 o
   2  -7  10      131.86      139.03      2.98 o
   3  -7  10       26.18       25.10      1.33 o
   4  -7  10        8.74        8.45      1.19 o
   5  -7  10       91.68       93.99      5.30 o
   6  -7  10        4.81        5.11      1.27 o
   7  -7  10        0.01        0.13      1.12 o
   8  -7  10       53.51       48.64      3.82 o
  -9  -6  10       13.31       13.28      1.70 o
  -8  -6  10       46.73       45.85      2.77 o
  -7  -6  10        0.81        0.76      0.68 o
  -6  -6  10       25.34       28.04      1.47 o
  -5  -6  10      106.95      108.11      3.04 o
  -4  -6  10       26.65       27.64      1.30 o
  -3  -6  10        8.74       10.63      1.77 o
  -2  -6  10      376.86      372.04      5.67 o
  -1  -6  10      258.16      248.81      4.11 o
   0  -6  10       11.93        9.54      0.75 o
   1  -6  10      166.95      180.83      2.94 o
   2  -6  10      115.57      105.28      2.82 o
   3  -6  10      485.07      479.18      7.26 o
   4  -6  10      102.20      107.41      3.26 o
   5  -6  10       90.04       90.15      3.07 o
   6  -6  10        0.56        1.97      0.95 o
   7  -6  10        0.11        0.26      1.03 o
   8  -6  10        1.31       -0.09      1.57 o
   9  -6  10        3.58        4.31      2.12 o
  -9  -5  10        1.67        0.00      1.23 o
  -8  -5  10      103.38      110.66      4.91 o
  -7  -5  10        3.34        2.89      0.59 o
  -6  -5  10       30.61       31.07      1.11 o
  -5  -5  10       32.91       35.73      1.10 o
  -4  -5  10      117.13      125.94      2.55 o
  -3  -5  10       22.06       22.68      0.76 o
  -2  -5  10      170.10      171.16      3.17 o
  -1  -5  10        5.11        4.56      0.70 o
   0  -5  10      129.10      131.67      2.19 o
   1  -5  10        0.36        1.14      0.60 o
   2  -5  10        0.35        1.37      0.36 o
   3  -5  10        0.15        0.60      0.36 o
   4  -5  10      440.53      440.52      6.46 o
   5  -5  10       56.06       52.84      2.34 o
   6  -5  10        8.06        9.66      1.52 o
   7  -5  10        7.42        8.61      1.37 o
   8  -5  10      238.76      242.48      4.72 o
   9  -5  10       23.81       25.02      2.40 o
  -9  -4  10       40.25       41.55      1.56 o
  -8  -4  10      128.47      134.16      2.84 o
  -7  -4  10        7.84       10.08      0.82 o
  -6  -4  10      306.06      303.54      4.28 o
  -5  -4  10        9.94        7.74      0.64 o
  -4  -4  10       15.72       15.84      0.78 o
  -3  -4  10      180.08      219.44      3.12 o
  -2  -4  10        4.09        5.20      0.46 o
  -1  -4  10      216.64      212.48      2.96 o
   0  -4  10      678.44      710.23      7.09 o
   1  -4  10       19.61       17.04      0.75 o
   2  -4  10      376.76      389.32      4.41 o
   3  -4  10       90.00       87.06      1.55 o
   4  -4  10       19.17       23.02      1.35 o
   5  -4  10        9.57        7.91      0.77 o
   6  -4  10      193.19      192.16      3.66 o
   7  -4  10       27.51       29.07      1.44 o
   8  -4  10       60.55       66.42      2.20 o
   9  -4  10       26.36       26.70      2.34 o
  10  -4  10       17.20       18.18      2.22 o
  -9  -3  10       50.01       51.69      2.39 o
  -8  -3  10       11.25       12.20      0.97 o
  -7  -3  10       60.83       56.33      1.55 o
  -6  -3  10       79.09       79.62      1.81 o
  -5  -3  10      150.38      157.55      3.40 o
  -4  -3  10       38.85       42.81      1.19 o
  -3  -3  10        9.69        8.33      0.60 o
  -2  -3  10      120.56      138.48      1.96 o
  -1  -3  10       84.97       73.79      1.26 o
   0  -3  10      130.51      105.54      1.55 o
   1  -3  10      326.38      321.27      3.56 o
   2  -3  10       83.18       84.12      1.22 o
   3  -3  10      128.50      129.63      1.74 o
   4  -3  10      360.02      381.56      4.87 o
   5  -3  10        1.22       -0.52      0.52 o
   6  -3  10       18.44       19.16      1.11 o
   7  -3  10       32.80       33.65      1.46 o
   8  -3  10       17.38       18.74      1.51 o
   9  -3  10       39.69       40.94      7.34 o
  10  -3  10        6.48        3.91      1.44 o
  -9  -2  10       59.97       58.21      2.59 o
  -8  -2  10        0.02       -0.23      0.78 o
  -7  -2  10        0.39        0.36      0.53 o
  -6  -2  10       58.74       56.44      1.47 o
  -5  -2  10       16.35       19.30      0.89 o
  -4  -2  10       14.11       16.92      0.80 o
  -3  -2  10        0.88        0.97      0.36 o
  -2  -2  10      122.28      117.84      1.76 o
  -1  -2  10      547.78      529.78      5.53 o
   0  -2  10      467.95      475.93      5.00 o
   1  -2  10       15.66       19.87      0.64 o
   2  -2  10       84.76       80.56      1.31 o
   3  -2  10        0.03        0.02      0.21 o
   4  -2  10       46.49       43.05      0.85 o
   5  -2  10      346.74      357.04      4.65 o
   6  -2  10      101.66      106.21      2.08 o
   7  -2  10       44.86       42.12      1.60 o
   8  -2  10        9.67       10.75      1.03 o
   9  -2  10        2.96        2.02      0.86 o
  10  -2  10       21.42       20.66      1.74 o
  -9  -1  10       17.78       19.75      1.73 o
  -8  -1  10       11.82       10.05      1.70 o
  -7  -1  10        2.90        3.35      1.69 o
  -6  -1  10       64.31       75.43      1.53 o
  -5  -1  10      292.90      282.14      3.53 o
  -4  -1  10       24.36       16.00      0.92 o
  -3  -1  10        0.92        0.99      0.46 o
  -2  -1  10        2.25        0.42      0.25 o
  -1  -1  10      302.80      316.43      3.08 o
   0  -1  10     1304.34     1368.31     11.02 o
   1  -1  10      715.51      738.78      6.55 o
   2  -1  10       32.66       36.24      0.90 o
   3  -1  10        8.46       14.94      0.52 o
   4  -1  10       70.62       66.26      1.35 o
   5  -1  10       54.08       52.57      1.08 o
   6  -1  10        0.05        0.22      0.35 o
   7  -1  10       45.01       44.56      2.76 o
   8  -1  10      113.09      122.56      2.90 o
   9  -1  10        7.95        8.08      1.04 o
  10  -1  10        0.43       -0.83      0.89 o
  11  -1  10        6.28        7.23      1.39 o
  -9   0  10       61.62       67.49      2.89 o
  -8   0  10      104.64      109.15      4.11 o
  -7   0  10      119.24      126.09      3.08 o
  -6   0  10        1.45        2.40      0.80 o
  -5   0  10       64.40       65.14      1.66 o
  -4   0  10        1.89        7.14      0.47 o
  -3   0  10       60.37       54.49      1.04 o
  -2   0  10      264.99      266.66      2.90 o
  -1   0  10      267.78      270.59      2.73 o
   0   0  10       13.16       15.65      0.46 o
   1   0  10       21.77       36.43      1.30 o
   2   0  10      285.56      327.39      4.17 o
   3   0  10       12.02       14.24      0.73 o
   4   0  10       10.52       14.45      0.82 o
   5   0  10      857.59      868.31      9.58 o
   6   0  10      309.45      320.54      4.56 o
   7   0  10       21.68       22.44      1.61 o
   8   0  10       85.50       94.54      1.88 o
   9   0  10        8.19        9.19      1.05 o
  10   0  10        9.78       11.72      1.32 o
  11   0  10       25.13       21.21      4.12 o
  -9   1  10        0.29        1.50      0.95 o
  -8   1  10       56.23       56.42      2.19 o
  -7   1  10       49.83       55.38      2.05 o
  -6   1  10      252.22      261.34      8.16 o
  -5   1  10       33.94       33.67      1.12 o
  -4   1  10       12.76       10.91      0.66 o
  -3   1  10      190.78      183.52      2.19 o
  -2   1  10       19.47       12.03      0.49 o
  -1   1  10      469.94      502.51      4.70 o
   0   1  10      214.36      210.42      2.48 o
   1   1  10      318.20      311.66      3.11 o
   2   1  10        0.02        0.07      0.24 o
   3   1  10       11.21       15.36      0.64 o
   4   1  10       25.07       27.23      0.85 o
   5   1  10       22.51       20.53      1.16 o
   6   1  10       99.02       98.63      1.82 o
   7   1  10       11.92       11.48      0.70 o
   8   1  10      151.18      153.91      2.60 o
   9   1  10        1.54        2.07      0.56 o
  10   1  10       24.39       24.00      1.73 o
  11   1  10        2.41        1.53      1.03 o
  -8   2  10       86.40       88.21      3.78 o
  -7   2  10        1.13        0.47      0.70 o
  -6   2  10       43.22       43.82      1.77 o
  -5   2  10       11.08       11.52      0.76 o
  -4   2  10      168.81      183.09      2.71 o
  -3   2  10       10.80       10.90      0.63 o
  -2   2  10       44.18       28.01      0.81 o
  -1   2  10       69.83       77.28      1.52 o
   0   2  10      765.20      754.07      7.60 o
   1   2  10      568.74      598.24      5.48 o
   2   2  10       12.21       15.94      0.55 o
   3   2  10      107.98      126.60      1.91 o
   4   2  10      189.38      202.11      2.75 o
   5   2  10        3.20        3.12      0.44 o
   6   2  10       36.61       34.44      1.03 o
   7   2  10       14.23       16.30      0.87 o
   8   2  10       40.20       40.78      1.25 o
   9   2  10       26.78       28.63      1.43 o
  10   2  10       57.04       62.05      1.66 o
  11   2  10        4.21        5.71      1.21 o
  -8   3  10        6.53        6.56      1.57 o
  -7   3  10       88.67      100.26      2.87 o
  -6   3  10       12.19       13.38      0.90 o
  -5   3  10      197.63      198.59      3.09 o
  -4   3  10       95.30       92.54      1.79 o
  -3   3  10      178.54      165.37      2.94 o
  -2   3  10       59.25       48.16      1.22 o
  -1   3  10      130.37      128.21      2.44 o
   0   3  10      155.91      143.96      2.23 o
   1   3  10      221.64      218.14      3.03 o
   2   3  10      227.55      227.94      3.13 o
   3   3  10        2.19        3.07      0.87 o
   4   3  10       48.69       36.85      1.06 o
   5   3  10       67.26       69.57      1.78 o
   6   3  10       47.25       47.74      1.17 o
   7   3  10       42.28       41.44      1.15 o
   8   3  10        0.32        1.15      0.49 o
   9   3  10      111.42      111.97      3.01 o
  10   3  10        7.77        6.46      0.80 o
  11   3  10        0.57        1.35      0.74 o
  -8   4  10      154.46      163.30      4.03 o
  -7   4  10       19.40       19.99      1.61 o
  -6   4  10       21.10       20.82      1.32 o
  -5   4  10      329.43      339.98      6.63 o
  -4   4  10      130.50      134.27      3.20 o
  -3   4  10        3.15        2.98      0.73 o
  -2   4  10       21.28       23.40      1.23 o
  -1   4  10      174.13      162.43      3.97 o
   0   4  10       88.77       91.90      2.10 o
   1   4  10      628.97      606.56      7.09 o
   2   4  10      540.52      556.68      6.57 o
   3   4  10      461.26      492.99      5.94 o
   4   4  10      260.68      244.69      3.90 o
   5   4  10       61.99       64.82      1.20 o
   6   4  10       27.10       24.87      0.98 o
   7   4  10        0.36        0.73      0.42 o
   8   4  10       30.03       32.25      1.07 o
   9   4  10       45.82       43.57      1.28 o
  10   4  10       11.07       11.03      0.81 o
  11   4  10        4.32        1.77      0.90 o
  -7   5  10        6.89        6.82      1.52 o
  -6   5  10        1.09        1.93      0.77 o
  -5   5  10        4.26        3.19      0.75 o
  -4   5  10       25.19       23.58      2.42 o
  -3   5  10       21.13       22.68      1.30 o
  -2   5  10       11.61       18.04      1.22 o
  -1   5  10        3.91        4.83      0.66 o
   0   5  10     1328.85     1223.44     19.87 o
   1   5  10        2.35        0.69      0.51 o
   2   5  10       10.08        9.39      0.77 o
   3   5  10        5.50        7.06      0.56 o
   4   5  10       33.07       37.47      1.26 o
   5   5  10      212.31      223.88      3.77 o
   6   5  10       57.12       53.11      1.65 o
   7   5  10        9.76       11.38      0.90 o
   8   5  10       20.36       21.42      1.21 o
   9   5  10        2.94        2.58      0.97 o
  10   5  10       20.10       19.59      1.32 o
  11   5  10        0.36        1.55      2.89 o
  -7   6  10        1.55        0.62      1.15 o
  -6   6  10        9.22        8.08      1.06 o
  -5   6  10       11.02       11.46      1.58 o
  -4   6  10      377.19      367.69      7.12 o
  -3   6  10      318.46      316.42      5.64 o
  -2   6  10       61.49       57.60      1.92 o
  -1   6  10      141.12      126.34      2.81 o
   0   6  10       49.18       49.21      2.81 o
   1   6  10      109.77      108.11      2.52 o
   2   6  10      897.99      887.46     12.08 o
   3   6  10      161.22      149.64      3.05 o
   4   6  10        1.60        0.56      0.51 o
   5   6  10       62.86       55.80      1.42 o
   6   6  10       19.21       15.01      1.04 o
   7   6  10       65.02       64.08      1.64 o
   8   6  10        2.90        2.55      0.72 o
   9   6  10       61.76       69.09      2.14 o
  10   6  10       14.75       13.43      1.42 o
  11   6  10        7.42        9.39      1.35 o
  -6   7  10        2.44        0.44      1.07 o
  -5   7  10        4.29        4.19      0.90 o
  -4   7  10        2.73        2.71      0.75 o
  -3   7  10       88.81       94.36      2.71 o
  -2   7  10       95.27       95.59      2.60 o
  -1   7  10        3.54        4.66      0.93 o
   0   7  10       97.34       98.80      3.16 o
   1   7  10      162.29      151.67      3.24 o
   2   7  10      419.32      404.35      6.37 o
   3   7  10      125.64      121.96      2.39 o
   4   7  10       13.46       13.44      0.99 o
   5   7  10        7.55        5.09      0.76 o
   6   7  10       40.17       31.18      1.45 o
   7   7  10        3.95        3.42      0.62 o
   8   7  10        1.63        1.82      0.64 o
   9   7  10        1.45       -0.30      0.59 o
  10   7  10        0.34        1.69      1.04 o
  11   7  10        0.46        2.01      1.06 o
  -6   8  10        2.79        2.39      1.25 o
  -5   8  10       60.63       61.27      5.23 o
  -4   8  10      234.77      245.47      5.33 o
  -3   8  10       35.29       33.55      1.72 o
  -2   8  10       44.19       42.12      2.29 o
  -1   8  10       15.30       20.85      1.62 o
   0   8  10        7.56        7.07      1.09 o
   1   8  10       37.93       29.83      1.41 o
   2   8  10       98.54       84.36      2.31 o
   3   8  10       62.69       54.97      1.58 o
   4   8  10      134.09      126.57      2.52 o
   5   8  10      114.01      109.21      2.71 o
   6   8  10      139.20      122.74      2.96 o
   7   8  10      168.80      162.64      5.86 o
   8   8  10       93.25       96.16      2.20 o
   9   8  10       30.65       32.44      1.60 o
  10   8  10       55.97       55.49      3.82 o
  11   8  10        5.43        5.99      1.34 o
  -5   9  10       28.76       33.30      2.50 o
  -4   9  10       26.11       22.39      1.44 o
  -3   9  10       14.61       11.83      1.07 o
  -2   9  10        9.99        9.68      1.40 o
  -1   9  10      524.35      523.78     10.42 o
   0   9  10       10.24       10.62      2.92 o
   1   9  10       16.35       16.93      1.17 o
   2   9  10       19.35       15.20      1.41 o
   3   9  10        2.80        3.45      0.80 o
   4   9  10      102.23       94.40      2.18 o
   5   9  10       27.11       30.22      1.49 o
   6   9  10       95.25       94.44      2.60 o
   7   9  10       92.06       91.30      2.63 o
   8   9  10        9.80       10.47      1.51 o
   9   9  10      115.60      123.10      3.10 o
  10   9  10       36.05       31.09      2.55 o
  11   9  10        1.19        1.80      1.41 o
  -4  10  10       18.26       20.79      2.82 o
  -3  10  10      163.93      163.00      4.24 o
  -2  10  10      123.91      125.03      4.30 o
  -1  10  10       23.42       22.76      2.43 o
   0  10  10       11.20        7.35      0.98 o
   1  10  10      208.44      211.90      4.36 o
   2  10  10       45.97       43.52      1.53 o
   3  10  10       21.21       18.83      1.36 o
   4  10  10       52.91       45.43      1.56 o
   5  10  10      179.31      176.33      3.83 o
   6  10  10        0.31       -0.25      0.67 o
   7  10  10       44.84       40.47      2.36 o
   8  10  10       21.21       18.42      1.86 o
   9  10  10       13.95       14.65      2.36 o
  10  10  10       10.00       13.02      1.78 o
  11  10  10        3.04        1.78      2.52 o
  -4  11  10        0.48       -0.05      1.81 o
  -3  11  10        1.23        1.34      1.55 o
  -2  11  10        0.10        0.59      0.84 o
  -1  11  10       70.91       70.24      3.20 o
   0  11  10       12.25       10.71      1.18 o
   1  11  10        2.81        1.58      0.92 o
   2  11  10       75.80       76.66      2.51 o
   3  11  10        0.17        0.72      0.56 o
   4  11  10       57.11       53.24      1.75 o
   5  11  10        7.85        8.22      1.06 o
   6  11  10       71.43       68.05      2.88 o
   7  11  10       14.92       16.16      2.35 o
   8  11  10       32.18       33.49      4.66 o
   9  11  10        6.02        6.40      1.53 o
  10  11  10        0.04        0.58      1.73 o
  -3  12  10       83.98       93.83      5.71 o
  -2  12  10      106.65      116.39      6.09 o
  -1  12  10        0.38        1.63      0.91 o
   0  12  10      183.72      191.59      4.43 o
   1  12  10       21.17       24.17      1.57 o
   2  12  10       49.36       55.00      1.86 o
   3  12  10       58.40       58.78      1.91 o
   4  12  10        7.85        6.12      0.85 o
   5  12  10       27.71       27.38      1.60 o
   6  12  10       99.19      102.77      3.75 o
   7  12  10        4.70        1.98      1.44 o
   8  12  10        9.85        7.44      1.60 o
   9  12  10       36.22       40.55      2.67 o
  10  12  10       20.48       22.27      2.22 o
  -2  13  10       50.17       46.57      4.34 o
  -1  13  10       22.71       27.33      2.58 o
   0  13  10        0.19       -0.03      1.13 o
   1  13  10      348.30      382.87      9.86 o
   2  13  10       54.90       55.84      1.97 o
   3  13  10        4.57        5.08      0.89 o
   4  13  10        0.41        0.90      0.73 o
   5  13  10        2.55        2.17      1.20 o
   6  13  10       55.71       63.99      3.69 o
   7  13  10        5.57        5.85      1.50 o
   8  13  10        0.42        0.22      1.21 o
   9  13  10        1.73        1.09      1.36 o
   0  14  10       52.62       52.40      2.95 o
   1  14  10        0.90        1.44      1.19 o
   2  14  10       17.15       15.24      1.48 o
   3  14  10      224.03      239.99      6.24 o
   4  14  10       19.54       18.81      1.54 o
   5  14  10        9.59        9.29      1.62 o
   6  14  10        7.61        9.88      1.98 o
   7  14  10       48.15       48.33      4.28 o
   8  14  10        1.67        1.33      1.34 o
   1  15  10       20.07       21.25      3.15 o
   2  15  10       18.98       19.66      2.04 o
   3  15  10       29.31       27.88      1.85 o
   4  15  10       26.63       26.56      2.31 o
   5  15  10        4.08        4.47      1.58 o
   6  15  10        0.43       -0.96      1.29 o
   7  15  10       10.60       13.68      2.01 o
  -2 -14  11       73.67       77.48      3.58 o
  -1 -14  11        2.36        0.57      1.91 o
  -5 -13  11       84.51       89.15      3.91 o
  -4 -13  11      304.26      301.32      7.69 o
  -3 -13  11        2.90        4.52      1.40 o
  -2 -13  11        3.10        3.33      2.29 o
  -1 -13  11       24.89       23.60      2.90 o
   0 -13  11      119.35      127.13      6.30 o
   1 -13  11       21.80       24.20      3.24 o
   2 -13  11      112.39      114.88      4.20 o
  -6 -12  11       21.54       27.64      3.15 o
  -5 -12  11       76.77       77.98      5.28 o
  -4 -12  11        6.00        7.06      2.02 o
  -3 -12  11      136.41      130.36      4.48 o
  -2 -12  11      249.14      248.08      6.50 o
  -1 -12  11        1.11       -1.23      1.11 o
   0 -12  11       13.11       15.98      2.56 o
   1 -12  11       37.31       32.87      3.47 o
   2 -12  11        2.58        2.01      1.21 o
   3 -12  11       10.37       10.43      2.06 o
  -7 -11  11       44.15       40.82      2.04 o
  -6 -11  11        0.06       -1.60      1.03 o
  -5 -11  11      125.61      130.21      4.52 o
  -4 -11  11      139.07      139.60      7.27 o
  -3 -11  11       71.24       73.04      3.24 o
  -2 -11  11       43.36       40.71      2.50 o
  -1 -11  11        0.61       -0.88      0.90 o
   0 -11  11       22.13       19.58      1.83 o
   1 -11  11       16.13       12.19      1.57 o
   2 -11  11       38.19       39.87      4.67 o
   3 -11  11        0.47        0.30      1.10 o
   4 -11  11        6.97        8.95      1.67 o
   5 -11  11       31.72       33.40      4.25 o
  -7 -10  11        0.01        0.93      0.91 o
  -6 -10  11        0.10        0.22      0.79 o
  -5 -10  11        0.00       -0.24      0.90 o
  -4 -10  11      109.08      111.43      3.99 o
  -3 -10  11       78.01       79.22      3.27 o
  -2 -10  11        4.86        4.52      1.73 o
  -1 -10  11        0.37       -0.28      0.80 o
   0 -10  11      179.31      168.54      5.26 o
   1 -10  11      192.53      189.45      5.01 o
   2 -10  11        3.31        2.23      1.09 o
   3 -10  11        4.90        2.23      1.14 o
   4 -10  11      108.34      109.37      5.57 o
   5 -10  11       20.02       22.24      2.92 o
  -8  -9  11      147.23      151.12      3.78 o
  -7  -9  11        0.21        0.16      0.83 o
  -6  -9  11      121.26      125.22      3.23 o
  -5  -9  11      141.21      144.34      3.39 o
  -4  -9  11        5.77        6.32      2.73 o
  -3  -9  11       38.43       39.40      2.30 o
  -2  -9  11      148.59      149.12      4.39 o
  -1  -9  11        0.81        0.99      0.87 o
   0  -9  11      102.05      106.69      3.55 o
   1  -9  11      159.12      156.65      3.88 o
   2  -9  11      107.61       98.40      3.37 o
   3  -9  11       16.93       13.84      1.58 o
   4  -9  11      257.58      262.80      6.39 o
   5  -9  11      159.44      164.79      7.00 o
   6  -9  11      123.62      136.19      6.32 o
  -8  -8  11       79.30       76.63      2.61 o
  -7  -8  11       33.01       31.89      2.54 o
  -6  -8  11       33.84       36.48      1.73 o
  -5  -8  11        4.69        3.76      1.14 o
  -4  -8  11       20.43       19.59      1.38 o
  -3  -8  11       19.11       20.06      1.20 o
  -2  -8  11        3.92        3.73      1.02 o
  -1  -8  11      113.53      110.77      3.53 o
   0  -8  11       72.22       68.73      2.70 o
   1  -8  11        0.12        0.21      0.59 o
   2  -8  11        1.48        2.20      0.90 o
   3  -8  11        7.13        6.54      0.93 o
   4  -8  11        0.02        0.16      0.73 o
   5  -8  11        3.57        3.65      1.13 o
   6  -8  11       45.44       43.11      2.49 o
   7  -8  11       12.72       10.78      2.44 o
  -8  -7  11      144.21      136.38      3.47 o
  -7  -7  11       25.54       25.58      1.95 o
  -6  -7  11       38.40       36.61      1.71 o
  -5  -7  11        3.35        1.45      0.72 o
  -4  -7  11       95.73      104.02      2.61 o
  -3  -7  11        0.08       -0.02      0.68 o
  -2  -7  11      102.28      106.93      2.48 o
  -1  -7  11        0.89        0.72      0.56 o
   0  -7  11       40.99       40.13      2.02 o
   1  -7  11      102.77       92.52      3.04 o
   2  -7  11        0.35       -0.25      0.49 o
   3  -7  11      116.59      118.88      2.87 o
   4  -7  11        0.03        0.30      0.84 o
   5  -7  11      127.98      129.92      6.30 o
   6  -7  11       73.98       76.49      3.35 o
   7  -7  11        4.78        2.51      1.84 o
   8  -7  11       45.86       44.16      3.64 o
  -8  -6  11       30.50       31.72      1.73 o
  -7  -6  11      100.82       93.28      2.67 o
  -6  -6  11      118.04      116.44      2.95 o
  -5  -6  11        9.88        9.25      0.99 o
  -4  -6  11       16.17       16.64      1.13 o
  -3  -6  11      259.24      270.22      4.64 o
  -2  -6  11        1.50        2.56      0.61 o
  -1  -6  11      130.68      141.67      2.85 o
   0  -6  11      121.10      123.15      2.58 o
   1  -6  11       16.08       16.39      0.82 o
   2  -6  11       22.66       25.07      1.07 o
   3  -6  11        1.81        1.14      0.62 o
   4  -6  11      103.10      110.94      3.34 o
   5  -6  11       65.12       60.07      2.55 o
   6  -6  11       17.07       14.99      1.57 o
   7  -6  11        2.14        2.90      1.24 o
   8  -6  11       26.01       29.11      3.19 o
  -9  -5  11        1.09        1.70      1.04 o
  -8  -5  11       26.83       31.42      1.93 o
  -7  -5  11       20.15       20.51      1.55 o
  -6  -5  11      132.97      126.33      2.91 o
  -5  -5  11        4.61        3.47      0.55 o
  -4  -5  11      200.33      203.76      3.04 o
  -3  -5  11     1091.67     1073.46     14.16 o
  -2  -5  11       78.74       67.59      1.88 o
  -1  -5  11       90.51       89.06      2.11 o
   0  -5  11      172.31      162.58      3.27 o
   1  -5  11      185.60      182.09      2.82 o
   2  -5  11       31.86       34.06      0.98 o
   3  -5  11       63.06       63.94      1.38 o
   4  -5  11      232.14      225.54      5.13 o
   5  -5  11      199.31      208.32      3.84 o
   6  -5  11      113.35      113.42      2.73 o
   7  -5  11        6.71        3.14      1.05 o
   8  -5  11        3.43        3.79      1.53 o
   9  -5  11       17.12       18.78      2.21 o
  -9  -4  11       70.99       73.50      2.70 o
  -8  -4  11       31.31       34.73      1.45 o
  -7  -4  11       24.36       24.64      1.14 o
  -6  -4  11       68.62       75.07      1.79 o
  -5  -4  11        1.66        0.80      0.52 o
  -4  -4  11       21.21       20.31      0.90 o
  -3  -4  11       10.44        8.50      0.62 o
  -2  -4  11        4.11        5.77      0.70 o
  -1  -4  11      619.37      648.39      7.40 o
   0  -4  11      138.26      151.18      2.43 o
   1  -4  11       44.45       41.46      1.15 o
   2  -4  11       75.66       78.64      1.47 o
   3  -4  11      139.73      141.74      2.38 o
   4  -4  11        0.78        2.01      0.50 o
   5  -4  11       18.00       15.58      1.17 o
   6  -4  11       45.87       49.13      1.72 o
   7  -4  11        0.25        0.22      1.18 o
   8  -4  11       24.89       27.55      2.71 o
   9  -4  11        0.01        2.34      1.31 o
  -9  -3  11        6.24        6.62      1.23 o
  -8  -3  11      133.97      137.44      3.87 o
  -7  -3  11      155.35      159.62      2.86 o
  -6  -3  11       14.67       17.21      0.94 o
  -5  -3  11       31.13       28.85      1.09 o
  -4  -3  11      192.06      187.76      2.95 o
  -3  -3  11        2.81        3.04      0.47 o
  -2  -3  11      190.60      200.46      2.93 o
  -1  -3  11       75.84       68.14      1.27 o
   0  -3  11       18.05       14.92      0.61 o
   1  -3  11        9.21        9.10      0.48 o
   2  -3  11      144.53      134.93      1.87 o
   3  -3  11        1.66        1.20      0.42 o
   4  -3  11      556.83      563.58      6.11 o
   5  -3  11      160.07      160.75      3.76 o
   6  -3  11       71.56       72.04      2.10 o
   7  -3  11      128.78      128.14      3.55 o
   8  -3  11       47.05       47.57      2.25 o
   9  -3  11        0.31       -0.19      1.16 o
  10  -3  11        1.67        1.35      1.35 o
  -9  -2  11       17.52       18.75      1.81 o
  -8  -2  11        1.89        2.53      0.99 o
  -7  -2  11       26.73       22.22      1.60 o
  -6  -2  11        2.25        1.57      0.52 o
  -5  -2  11        2.82        3.76      0.56 o
  -4  -2  11       32.06       34.41      1.11 o
  -3  -2  11      185.78      194.17      2.91 o
  -2  -2  11       68.53       74.80      1.37 o
  -1  -2  11       26.61       35.03      0.89 o
   0  -2  11        8.32        6.12      0.44 o
   1  -2  11        0.91        0.39      0.27 o
   2  -2  11      260.76      264.72      3.11 o
   3  -2  11      158.18      153.75      3.18 o
   4  -2  11       96.64       95.01      1.86 o
   5  -2  11      340.83      336.23     17.11 o
   6  -2  11      158.52      164.52      4.96 o
   7  -2  11      125.04      133.45      2.98 o
   8  -2  11       18.54       20.43      1.31 o
   9  -2  11        0.12       -0.88      0.88 o
  10  -2  11        0.56       -1.04      1.18 o
  -8  -1  11       12.26       12.56      1.59 o
  -7  -1  11      119.02      104.17      3.33 o
  -6  -1  11       25.37       29.03      1.81 o
  -5  -1  11       47.96       48.61      1.39 o
  -4  -1  11      220.13      213.45      3.16 o
  -3  -1  11       36.31       30.18      0.89 o
  -2  -1  11       71.82       93.79      1.57 o
  -1  -1  11        8.40        5.59      0.64 o
   0  -1  11      500.74      501.17      5.30 o
   1  -1  11      863.87      846.15     10.05 o
   2  -1  11       67.88       68.57      1.26 o
   3  -1  11       19.37       24.25      0.74 o
   4  -1  11       42.46       44.75      0.91 o
   5  -1  11       20.56       23.17      0.84 o
   6  -1  11        3.30        3.26      0.56 o
   7  -1  11      520.02      522.10      8.80 o
   8  -1  11        0.55        1.99      0.91 o
   9  -1  11       18.86       16.47      1.38 o
  10  -1  11        0.56        0.68      0.99 o
  -8   0  11       18.21       19.10      1.72 o
  -7   0  11       23.32       26.66      2.09 o
  -6   0  11       96.41      103.68      2.68 o
  -5   0  11        0.22        0.16      0.49 o
  -4   0  11        5.15        8.39      0.51 o
  -3   0  11       66.79       63.31      1.21 o
  -2   0  11      228.14      215.84      2.51 o
  -1   0  11       39.04       37.89      0.83 o
   0   0  11       58.47       73.67      1.04 o
   1   0  11      164.91      170.50      3.56 o
   2   0  11      332.48      346.38      5.28 o
   3   0  11      101.27      106.90      1.77 o
   4   0  11      541.48      540.66      6.27 o
   5   0  11        8.97       10.71      0.64 o
   6   0  11       56.66       59.98      1.40 o
   7   0  11       19.12       18.98      0.86 o
   8   0  11        6.36        6.15      0.64 o
   9   0  11        0.64        0.95      0.75 o
  10   0  11        4.38        4.32      1.11 o
  11   0  11        0.50        0.18      1.04 o
  -8   1  11        7.29        7.81      1.13 o
  -7   1  11        2.39        2.67      0.89 o
  -6   1  11      368.93      372.44     10.35 o
  -5   1  11        0.01        0.04      0.48 o
  -4   1  11        4.00        4.01      0.54 o
  -3   1  11      260.95      265.21      3.44 o
  -2   1  11      220.38      190.05      2.26 o
  -1   1  11        0.93        2.29      0.29 o
   0   1  11      213.67      212.92      2.56 o
   1   1  11      536.16      583.89      5.55 o
   2   1  11       77.65       78.80      1.42 o
   3   1  11       45.15       37.77      0.97 o
   4   1  11       15.75       17.28      0.92 o
   5   1  11      134.97      141.22      2.27 o
   6   1  11      438.06      447.26      5.52 o
   7   1  11       62.16       64.08      1.51 o
   8   1  11      178.85      179.09      3.07 o
   9   1  11       22.27       26.73      1.30 o
  10   1  11        0.13        0.26      1.56 o
  11   1  11        0.51        1.39      1.14 o
  -8   2  11       24.02       25.12      1.95 o
  -7   2  11        8.41        8.36      1.56 o
  -6   2  11       16.26       19.12      1.31 o
  -5   2  11      158.08      158.83      4.90 o
  -4   2  11        0.24        0.70      0.46 o
  -3   2  11        0.06        0.22      0.42 o
  -2   2  11      146.80      138.18      2.36 o
  -1   2  11       67.68       66.97      1.46 o
   0   2  11        0.50        0.63      0.23 o
   1   2  11      237.73      233.76      2.75 o
   2   2  11      143.46      145.87      1.94 o
   3   2  11        0.97        0.63      0.32 o
   4   2  11       31.94       32.48      0.92 o
   5   2  11        6.27        6.56      0.54 o
   6   2  11        0.02        0.29      0.40 o
   7   2  11       62.63       62.38      1.47 o
   8   2  11       51.30       54.71      1.45 o
   9   2  11       29.21       28.41      1.15 o
  10   2  11        2.16        2.24      0.90 o
  11   2  11        8.15        8.51      2.87 o
  -8   3  11       24.96       27.38      1.77 o
  -7   3  11      109.15      117.96      3.19 o
  -6   3  11       34.04       32.74      1.31 o
  -5   3  11       21.40       20.24      1.00 o
  -4   3  11      114.52      108.30      2.03 o
  -3   3  11      150.18      149.42      2.37 o
  -2   3  11      154.70      150.85      2.19 o
  -1   3  11       49.74       51.30      2.33 o
   0   3  11        7.20        6.84      0.77 o
   1   3  11       54.86       48.36      1.20 o
   2   3  11      466.92      456.67      5.59 o
   3   3  11       29.30       30.69      1.12 o
   4   3  11        0.01        0.29      0.30 o
   5   3  11      152.12      158.42      2.37 o
   6   3  11        7.09        8.33      0.59 o
   7   3  11        3.35        3.13      0.51 o
   8   3  11       13.80       14.11      0.81 o
   9   3  11        1.35        1.33      0.58 o
  10   3  11        2.62        1.66      0.63 o
  11   3  11       43.91       53.66      1.73 o
  -7   4  11       28.42       26.87      2.29 o
  -6   4  11        1.71        2.70      0.80 o
  -5   4  11       94.96      101.11      2.56 o
  -4   4  11       42.06       43.67      1.83 o
  -3   4  11       14.75       12.97      1.06 o
  -2   4  11       34.48       29.16      1.35 o
  -1   4  11        1.10        0.95      0.47 o
   0   4  11      160.80      145.98      2.41 o
   1   4  11      316.87      317.29      4.19 o
   2   4  11      228.99      209.21      3.06 o
   3   4  11      127.61      127.21      2.19 o
   4   4  11      151.51      156.27      2.90 o
   5   4  11      271.78      251.91      4.15 o
   6   4  11        0.16        0.32      0.29 o
   7   4  11       15.68       15.57      0.75 o
   8   4  11        8.98        9.59      0.91 o
   9   4  11        4.38        4.79      0.62 o
  10   4  11        0.83        1.74      0.85 o
  11   4  11      212.29      241.82      8.88 o
  -7   5  11       93.35       99.85      4.08 o
  -6   5  11        3.87        2.99      0.88 o
  -5   5  11        1.27        2.10      0.74 o
  -4   5  11        8.67        6.73      1.01 o
  -3   5  11      107.46      102.50      2.74 o
  -2   5  11      101.01      105.44      2.64 o
  -1   5  11       60.46       63.72      2.31 o
   0   5  11       57.31       47.83      4.19 o
   1   5  11      596.04      559.36      8.15 o
   2   5  11       18.81       19.46      1.08 o
   3   5  11        4.26        3.09      0.49 o
   4   5  11      281.13      274.11      5.04 o
   5   5  11      667.49      617.22      9.79 o
   6   5  11        0.31        1.10      0.87 o
   7   5  11      135.32      130.31      2.82 o
   8   5  11      118.82      121.31      2.81 o
   9   5  11        2.46        1.65      0.74 o
  10   5  11       13.83       14.43      1.41 o
  11   5  11        0.78        1.13      1.04 o
  -6   6  11       15.18       11.75      1.69 o
  -5   6  11        2.23        0.93      0.73 o
  -4   6  11       24.06       23.24      1.55 o
  -3   6  11        1.90        0.43      0.88 o
  -2   6  11       30.24       25.47      1.39 o
  -1   6  11       10.22       12.43      3.17 o
   0   6  11        1.89        1.57      0.75 o
   1   6  11       48.28       43.81      1.61 o
   2   6  11       81.95       75.95      2.12 o
   3   6  11      608.23      595.78      8.67 o
   4   6  11      102.41      102.64      3.09 o
   5   6  11       35.08       27.41      1.21 o
   6   6  11       46.56       44.99      1.55 o
   7   6  11       23.20       24.12      1.24 o
   8   6  11        5.34        7.34      0.91 o
   9   6  11        1.77        2.19      0.78 o
  10   6  11        1.73        1.00      0.80 o
  11   6  11       10.44        8.63      3.55 o
  -6   7  11       16.31       15.20      3.12 o
  -5   7  11        0.24        0.86      0.82 o
  -4   7  11        1.02        1.30      0.69 o
  -3   7  11       83.77       83.33      2.61 o
  -2   7  11      387.35      384.88      8.22 o
  -1   7  11       39.21       36.26      2.01 o
   0   7  11      112.54      112.47      3.51 o
   1   7  11      229.59      219.73      4.20 o
   2   7  11      106.49       98.56      2.52 o
   3   7  11      105.20       96.61      2.47 o
   4   7  11       43.15       48.79      2.16 o
   5   7  11       10.85       14.94      1.10 o
   6   7  11        3.19        3.65      1.11 o
   7   7  11        8.19        5.90      0.73 o
   8   7  11       10.27       10.41      0.87 o
   9   7  11       11.76        9.37      1.04 o
  10   7  11        0.36        0.17      0.94 o
  11   7  11        5.39        7.00      1.92 o
  -5   8  11       30.15       30.10      2.35 o
  -4   8  11        0.47        0.62      0.69 o
  -3   8  11       14.16       13.34      1.62 o
  -2   8  11       17.42       14.43      1.53 o
  -1   8  11       99.38       87.80      3.25 o
   0   8  11        1.51        1.88      0.70 o
   1   8  11       83.00       80.37      2.35 o
   2   8  11      290.59      276.97      5.00 o
   3   8  11       56.01       55.52      1.91 o
   4   8  11       70.79       67.23      1.84 o
   5   8  11      106.72      107.00      2.74 o
   6   8  11        3.43        3.50      0.82 o
   7   8  11        2.13        2.15      0.82 o
   8   8  11       10.76        6.76      0.83 o
   9   8  11       32.20       32.58      1.66 o
  10   8  11        0.38        1.21      1.38 o
  11   8  11       55.88       66.04      2.81 o
  -5   9  11       12.57       12.36      1.82 o
  -4   9  11       18.08       22.59      2.93 o
  -3   9  11       32.29       35.46      4.75 o
  -2   9  11      206.58      215.37      5.85 o
  -1   9  11      122.82      137.70      4.35 o
   0   9  11       76.68       74.14      2.39 o
   1   9  11       43.38       45.42      1.87 o
   2   9  11       65.43       63.35      2.12 o
   3   9  11       74.14       67.79      2.16 o
   4   9  11      147.23      137.52      2.79 o
   5   9  11       26.68       28.48      1.52 o
   6   9  11       49.94       49.84      2.78 o
   7   9  11       15.17       15.04      1.26 o
   8   9  11      197.28      200.24      4.32 o
   9   9  11       58.09       49.81      2.35 o
  10   9  11       11.86        9.29      1.41 o
  11   9  11       30.49       28.47      2.04 o
  -4  10  11        5.46        7.98      2.16 o
  -3  10  11        0.91        3.16      1.69 o
  -2  10  11        0.33        0.66      0.94 o
  -1  10  11       61.96       60.35      2.88 o
   0  10  11       14.64       16.62      1.33 o
   1  10  11       90.46       92.99      3.32 o
   2  10  11       72.42       75.59      2.42 o
   3  10  11        0.07       -0.43      0.53 o
   4  10  11      168.00      165.66      3.22 o
   5  10  11        1.02        1.56      0.76 o
   6  10  11       13.24        9.93      1.44 o
   7  10  11       18.18       17.81      1.72 o
   8  10  11        2.47        1.80      1.18 o
   9  10  11        0.40        1.00      1.25 o
  10  10  11       21.80       17.53      1.78 o
  -3  11  11       19.10       16.04      2.75 o
  -2  11  11      166.33      172.37      7.48 o
  -1  11  11       38.45       41.55      2.56 o
   0  11  11       47.30       47.33      2.09 o
   1  11  11       10.64       11.10      1.17 o
   2  11  11        3.01        3.78      0.89 o
   3  11  11        4.32        5.25      0.82 o
   4  11  11       22.99       21.24      1.23 o
   5  11  11       48.48       50.71      2.27 o
   6  11  11       40.19       41.62      1.93 o
   7  11  11        5.07        5.01      1.37 o
   8  11  11       23.65       21.73      2.05 o
   9  11  11       47.89       53.40      4.02 o
  10  11  11       32.11       32.70      2.47 o
  -2  12  11       84.05       87.89      5.43 o
  -1  12  11        6.79        6.57      2.08 o
   0  12  11       86.81       85.13      2.89 o
   1  12  11       25.38       22.08      1.59 o
   2  12  11       34.92       34.91      1.85 o
   3  12  11      152.07      149.71      3.73 o
   4  12  11        2.16        1.63      0.75 o
   5  12  11        0.09        0.42      0.81 o
   6  12  11       43.15       39.69      3.45 o
   7  12  11       24.83       24.52      2.95 o
   8  12  11       27.33       25.39      3.21 o
   9  12  11       43.37       49.96      2.94 o
  10  12  11        0.33       -0.96      1.30 o
  -1  13  11       53.82       57.35      3.05 o
   0  13  11        4.95        4.73      1.34 o
   1  13  11      102.08      103.83      3.87 o
   2  13  11      172.23      172.86      4.23 o
   3  13  11       52.60       49.34      1.90 o
   4  13  11        6.52        7.72      1.15 o
   5  13  11       12.33        9.05      1.56 o
   6  13  11        3.23        4.24      1.89 o
   7  13  11        4.39        7.16      1.61 o
   8  13  11       30.07       25.56      2.89 o
   9  13  11        3.36        3.11      1.54 o
   0  14  11       26.21       25.40      2.30 o
   1  14  11        1.44        0.72      1.16 o
   2  14  11        0.01        1.02      1.13 o
   3  14  11      137.90      151.94      4.83 o
   4  14  11       45.79       45.76      2.17 o
   5  14  11       17.12       17.14      1.95 o
   6  14  11        1.68        0.22      1.36 o
   7  14  11        0.48        0.82      1.44 o
   8  14  11        1.83        3.53      1.53 o
   2  15  11       13.61       15.61      2.00 o
   3  15  11        1.69       -0.27      1.32 o
   4  15  11        4.08        2.71      2.29 o
   5  15  11       48.84       44.40      2.83 o
   6  15  11        2.99        2.92      1.47 o
  -3 -13  12       15.49       15.20      1.97 o
  -2 -13  12        0.07       -0.53      1.17 o
  -1 -13  12        0.25       -0.59      1.19 o
   0 -13  12       41.27       36.91      3.74 o
   1 -13  12        2.09        4.63      2.15 o
  -5 -12  12       22.01       20.66      2.18 o
  -4 -12  12        3.39        3.98      1.41 o
  -3 -12  12      280.50      275.26     10.55 o
  -2 -12  12      524.92      529.64     18.15 o
  -1 -12  12        8.73        8.76      1.58 o
   0 -12  12       66.28       52.88      3.97 o
   1 -12  12        1.26        1.73      1.80 o
   2 -12  12        5.91        4.97      1.44 o
   3 -12  12        8.66        9.94      1.81 o
  -6 -11  12        1.54        1.08      0.93 o
  -5 -11  12        0.00        0.36      1.13 o
  -4 -11  12       27.44       23.83      3.11 o
  -3 -11  12      120.76      118.94      4.26 o
  -2 -11  12       12.01        9.60      1.60 o
  -1 -11  12      104.89       92.87      6.97 o
   0 -11  12      284.89      281.74      9.96 o
   1 -11  12        1.43        1.19      1.68 o
   2 -11  12        7.61        5.67      1.93 o
   3 -11  12        0.23        0.54      1.75 o
   4 -11  12        0.24        0.11      2.01 o
  -7 -10  12        8.26        5.16      1.15 o
  -6 -10  12       47.06       44.48      2.01 o
  -5 -10  12        0.31       -0.33      0.73 o
  -4 -10  12       87.13       89.25      3.66 o
  -3 -10  12      138.27      144.55      4.62 o
  -2 -10  12      156.17      155.49      4.73 o
  -1 -10  12       53.49       45.11      2.48 o
   0 -10  12       42.00       40.62      2.73 o
   1 -10  12       15.72       17.70      2.57 o
   2 -10  12       62.17       62.23      2.82 o
   3 -10  12        3.10        2.20      1.32 o
   4 -10  12       22.90       20.32      2.00 o
   5 -10  12        1.57        0.02      1.19 o
  -7  -9  12       14.59       11.38      1.30 o
  -6  -9  12       18.44       13.57      1.89 o
  -5  -9  12       99.17      100.05      2.98 o
  -4  -9  12        4.18        3.97      1.21 o
  -3  -9  12       34.66       26.55      2.85 o
  -2  -9  12       51.11       48.87      2.54 o
  -1  -9  12        2.19        3.01      1.02 o
   0  -9  12       48.95       43.04      2.32 o
   1  -9  12       11.71       12.67      1.49 o
   2  -9  12       46.98       45.19      2.75 o
   3  -9  12        5.22        4.57      1.20 o
   4  -9  12       11.15        8.78      1.53 o
   5  -9  12        4.79        2.01      2.13 o
   6  -9  12      117.35      122.15      5.94 o
  -7  -8  12        6.35        3.69      1.01 o
  -6  -8  12      109.71      105.50      5.66 o
  -5  -8  12        1.79        2.16      0.81 o
  -4  -8  12      232.96      237.89      4.58 o
  -3  -8  12      209.53      211.59      6.31 o
  -2  -8  12       71.17       75.12      3.55 o
  -1  -8  12      105.11       98.74      3.41 o
   0  -8  12      120.10      113.17      4.36 o
   1  -8  12        0.17        0.13      0.77 o
   2  -8  12      149.86      148.40      4.15 o
   3  -8  12        1.55        0.47      0.92 o
   4  -8  12        1.76        0.77      0.83 o
   5  -8  12       28.97       32.79      3.11 o
   6  -8  12      126.02      123.52      5.79 o
   7  -8  12      109.66      114.00      5.68 o
  -8  -7  12       17.11       17.21      1.46 o
  -7  -7  12        5.63        4.29      0.99 o
  -6  -7  12       86.04       91.48      2.68 o
  -5  -7  12      133.24      124.65      3.08 o
  -4  -7  12       45.81       43.48      1.74 o
  -3  -7  12       11.51       12.61      1.06 o
  -2  -7  12        9.72        7.45      1.57 o
  -1  -7  12       25.71       23.26      1.22 o
   0  -7  12       64.39       60.27      6.29 o
   1  -7  12      184.47      185.33      4.76 o
   2  -7  12       40.93       35.05      1.56 o
   3  -7  12        4.89        4.47      0.98 o
   4  -7  12       22.19       21.11      1.55 o
   5  -7  12        0.01       -0.03      0.78 o
   6  -7  12       16.38       18.27      1.81 o
   7  -7  12        6.94        8.68      2.22 o
  -8  -6  12        6.13        5.38      1.07 o
  -7  -6  12       48.03       48.51      2.73 o
  -6  -6  12       18.22       17.68      1.32 o
  -5  -6  12       12.36       10.03      1.07 o
  -4  -6  12        0.12        0.00      0.63 o
  -3  -6  12       58.00       65.85      2.02 o
  -2  -6  12       14.70       22.58      1.92 o
  -1  -6  12      190.31      191.48      3.59 o
   0  -6  12       17.42       15.87      1.01 o
   1  -6  12       11.82       10.43      1.11 o
   2  -6  12      172.20      167.33      2.54 o
   3  -6  12        5.01        4.38      0.80 o
   4  -6  12        7.58        7.36      1.28 o
   5  -6  12        0.72        0.07      0.72 o
   6  -6  12       64.10       62.46      2.75 o
   7  -6  12      322.99      350.93     11.61 o
   8  -6  12        6.85        5.23      2.15 o
  -8  -5  12       32.36       31.98      1.95 o
  -7  -5  12       79.87       76.92      2.43 o
  -6  -5  12       56.37       54.66      2.00 o
  -5  -5  12      109.64      111.17      4.48 o
  -4  -5  12      404.69      410.66      6.54 o
  -3  -5  12       97.47       95.23      2.41 o
  -2  -5  12       83.11       87.80      2.24 o
  -1  -5  12      143.11      149.06      3.00 o
   0  -5  12        0.42        0.37      0.47 o
   1  -5  12       31.84       34.17      1.13 o
   2  -5  12        0.19       -0.25      0.41 o
   3  -5  12       19.30       22.46      0.99 o
   4  -5  12      179.84      181.52      3.02 o
   5  -5  12      122.86      120.65      2.43 o
   6  -5  12       87.87       88.50      2.72 o
   7  -5  12       52.84       54.03      1.99 o
   8  -5  12       71.36       76.15      3.75 o
   9  -5  12       19.94       18.61      2.20 o
  -8  -4  12       16.05       18.52      1.15 o
  -7  -4  12        4.52        3.78      0.70 o
  -6  -4  12      171.23      194.82      3.23 o
  -5  -4  12      206.82      205.72      3.28 o
  -4  -4  12       82.08       79.29      1.75 o
  -3  -4  12        6.12        5.98      0.59 o
  -2  -4  12      655.48      679.03      7.90 o
  -1  -4  12      257.41      267.35      3.59 o
   0  -4  12      345.91      360.77      4.75 o
   1  -4  12      273.75      277.04      3.89 o
   2  -4  12        0.96        1.93      0.46 o
   3  -4  12       51.28       50.05      1.22 o
   4  -4  12       66.00       69.70      1.64 o
   5  -4  12       36.73       36.50      1.27 o
   6  -4  12       64.13       66.88      2.02 o
   7  -4  12      131.81      131.93      3.75 o
   8  -4  12        1.75        1.72      1.30 o
   9  -4  12        0.08       -1.20      1.12 o
  -8  -3  12       25.43       22.63      1.70 o
  -7  -3  12       76.39       80.38      2.11 o
  -6  -3  12       45.55       48.47      1.47 o
  -5  -3  12        0.37       -0.19      0.46 o
  -4  -3  12      114.21      109.99      2.14 o
  -3  -3  12       43.54       38.18      1.18 o
  -2  -3  12      187.66      198.13      2.98 o
  -1  -3  12       46.51       51.88      1.13 o
   0  -3  12        0.32        0.76      0.31 o
   1  -3  12      134.69      147.07      2.38 o
   2  -3  12       25.66       30.61      0.96 o
   3  -3  12        4.01        3.41      0.46 o
   4  -3  12       13.91       14.13      0.86 o
   5  -3  12       57.70       56.59      1.97 o
   6  -3  12       15.22       15.66      2.07 o
   7  -3  12        2.83        2.82      0.96 o
   8  -3  12       48.41       47.72      2.31 o
   9  -3  12        3.81        2.06      1.35 o
  -8  -2  12        3.85        3.77      1.07 o
  -7  -2  12       94.66       94.98      3.15 o
  -6  -2  12      192.12      200.83      3.25 o
  -5  -2  12       16.86       15.90      0.89 o
  -4  -2  12        5.90        6.18      0.61 o
  -3  -2  12       46.69       44.68      1.26 o
  -2  -2  12       37.76       30.18      1.00 o
  -1  -2  12        4.38        3.69      0.40 o
   0  -2  12       41.05       48.07      1.19 o
   1  -2  12      316.10      307.28      3.58 o
   2  -2  12      254.92      243.74      2.99 o
   3  -2  12      532.78      553.58      6.48 o
   4  -2  12        0.95        1.76      0.34 o
   5  -2  12        8.51        9.00      0.61 o
   6  -2  12       95.02       95.38      2.83 o
   7  -2  12        5.74        5.49      1.00 o
   8  -2  12       49.68       53.17      2.71 o
   9  -2  12       96.00       96.21      4.11 o
  10  -2  12       34.24       31.84      2.55 o
  -8  -1  12        1.54       -0.43      1.08 o
  -7  -1  12      157.56      159.31      5.16 o
  -6  -1  12       36.23       37.45      1.67 o
  -5  -1  12       66.65       64.76      1.79 o
  -4  -1  12       59.25       50.62      1.35 o
  -3  -1  12      136.19      131.71      2.27 o
  -2  -1  12       22.46       23.74      0.82 o
  -1  -1  12      163.61      159.14      2.24 o
   0  -1  12       28.35       35.10      0.91 o
   1  -1  12      210.23      232.33      2.87 o
   2  -1  12        0.25        0.29      0.32 o
   3  -1  12       78.78       84.99      1.37 o
   4  -1  12      394.09      400.41      5.59 o
   5  -1  12      264.64      258.71      3.98 o
   6  -1  12        3.72        3.31      0.50 o
   7  -1  12      342.90      345.21      5.63 o
   8  -1  12       87.44       96.53      3.28 o
   9  -1  12        1.06        0.77      0.81 o
  10  -1  12        2.18        2.32      1.26 o
  -8   0  12       21.52       24.13      1.91 o
  -7   0  12      269.56      279.17      6.30 o
  -6   0  12       19.40       14.57      1.42 o
  -5   0  12       11.65       12.68      1.05 o
  -4   0  12      179.63      190.24      3.66 o
  -3   0  12      258.31      258.37      3.97 o
  -2   0  12      110.41       93.38      1.82 o
  -1   0  12       41.53       36.33      0.94 o
   0   0  12      197.37      180.19      2.59 o
   1   0  12       30.25       26.48      0.63 o
   2   0  12      292.39      290.43      3.32 o
   3   0  12      605.65      612.12      6.98 o
   4   0  12        5.34        4.61      0.70 o
   5   0  12      132.47      129.32      2.16 o
   6   0  12        4.83        5.43      0.57 o
   7   0  12        4.68        4.59      0.67 o
   8   0  12       68.91       66.75      1.57 o
   9   0  12      238.02      235.43      4.53 o
  10   0  12       33.84       35.03      2.05 o
  -8   1  12       19.31       18.28      2.05 o
  -7   1  12       69.29       70.06      2.86 o
  -6   1  12       33.27       33.22      2.42 o
  -5   1  12      170.97      174.15      3.13 o
  -4   1  12       15.71       18.18      0.88 o
  -3   1  12       51.10       49.89      1.27 o
  -2   1  12       51.50       64.37      1.59 o
  -1   1  12       35.91       43.19      0.96 o
   0   1  12       22.38       21.14      0.62 o
   1   1  12        3.28        2.29      0.32 o
   2   1  12       11.67       10.00      0.61 o
   3   1  12       32.14       30.66      1.14 o
   4   1  12      205.50      208.93      2.94 o
   5   1  12       82.65       80.07      3.40 o
   6   1  12       15.13       15.30      0.78 o
   7   1  12       49.44       52.68      2.02 o
   8   1  12       56.05       54.51      1.48 o
   9   1  12        0.56       -0.20      0.54 o
  10   1  12        0.34        0.69      0.94 o
  11   1  12        1.83        3.06      1.17 o
  -7   2  12        6.30        6.53      1.07 o
  -6   2  12      174.29      179.79      4.39 o
  -5   2  12       29.62       32.35      1.55 o
  -4   2  12       56.14       53.89      1.42 o
  -3   2  12       31.22       25.48      0.97 o
  -2   2  12      211.31      209.86      2.92 o
  -1   2  12       44.58       44.44      1.05 o
   0   2  12       15.10       12.53      0.76 o
   1   2  12        8.00        6.34      0.41 o
   2   2  12       94.06       96.21      1.50 o
   3   2  12        0.86        0.35      0.35 o
   4   2  12      187.34      181.12      2.63 o
   5   2  12      173.33      158.01      2.44 o
   6   2  12       34.34       33.61      1.06 o
   7   2  12       61.26       60.78      1.58 o
   8   2  12       81.37       80.18      1.79 o
   9   2  12        1.52        2.07      0.87 o
  10   2  12       13.70       14.31      1.02 o
  11   2  12       46.21       51.34      5.35 o
  -7   3  12       54.90       66.02      2.40 o
  -6   3  12      142.14      140.36      4.50 o
  -5   3  12        8.10        4.94      0.70 o
  -4   3  12        0.41        0.50      0.45 o
  -3   3  12      367.28      368.11      4.59 o
  -2   3  12        5.64        7.33      0.55 o
  -1   3  12       52.62       50.90      1.54 o
   0   3  12      308.86      291.33      3.99 o
   1   3  12        5.47        6.04      0.65 o
   2   3  12       37.60       40.53      1.17 o
   3   3  12      292.81      277.19      4.43 o
   4   3  12       78.60       72.06      1.39 o
   5   3  12       43.33       41.68      1.21 o
   6   3  12      159.36      157.64      2.47 o
   7   3  12        0.43        0.36      0.45 o
   8   3  12        0.37       -0.31      0.47 o
   9   3  12       35.44       37.79      1.28 o
  10   3  12        0.21        0.41      0.59 o
  11   3  12        7.05        8.60      1.25 o
  -7   4  12        5.89        5.94      1.28 o
  -6   4  12       33.65       32.99      3.20 o
  -5   4  12       93.10      106.42      2.70 o
  -4   4  12        0.41       -0.21      0.63 o
  -3   4  12       67.89       68.27      1.88 o
  -2   4  12       68.96       65.18      2.02 o
  -1   4  12       50.71       50.79      1.86 o
   0   4  12      428.27      409.02      5.29 o
   1   4  12        8.80        8.57      0.86 o
   2   4  12       15.08       19.33      1.33 o
   3   4  12      158.15      151.97      2.88 o
   4   4  12       20.10       20.31      1.03 o
   5   4  12        0.19        0.48      0.52 o
   6   4  12       31.72       31.40      1.34 o
   7   4  12      217.37      215.29      3.97 o
   8   4  12        1.01        0.84      1.03 o
   9   4  12        0.94        1.03      0.72 o
  10   4  12       26.25       23.30      1.95 o
  11   4  12       21.44       26.29      5.68 o
  -6   5  12       88.75       96.48      5.01 o
  -5   5  12       56.26       61.60      2.10 o
  -4   5  12        0.07       -0.51      0.65 o
  -3   5  12       49.66       48.47      1.92 o
  -2   5  12      129.83      118.93      3.85 o
  -1   5  12       67.36       57.23      2.37 o
   0   5  12       47.10       43.61      2.54 o
   1   5  12      362.71      368.87      5.95 o
   2   5  12      502.39      516.02      7.72 o
   3   5  12       67.51       69.88      1.79 o
   4   5  12      224.21      206.29      4.22 o
   5   5  12       61.03       64.50      2.30 o
   6   5  12      174.28      173.25      3.36 o
   7   5  12       72.55       69.81      2.38 o
   8   5  12       82.42       82.46      2.31 o
   9   5  12        4.72        6.86      0.97 o
  10   5  12       20.07       24.09      1.48 o
  11   5  12       13.06       15.75      1.58 o
  -6   6  12       26.38       20.90      2.14 o
  -5   6  12        5.37        6.35      1.00 o
  -4   6  12        4.07        3.02      0.95 o
  -3   6  12        4.75        6.51      1.14 o
  -2   6  12        1.99        1.27      0.87 o
  -1   6  12       50.30       55.66      2.44 o
   0   6  12       33.63       40.62      2.42 o
   1   6  12      378.33      371.84      6.09 o
   2   6  12      460.22      443.38      6.94 o
   3   6  12      239.31      222.57      4.17 o
   4   6  12        0.02       -0.09      0.66 o
   5   6  12       95.79       88.35      4.04 o
   6   6  12      144.48      139.67      2.95 o
   7   6  12      131.09      130.20      2.92 o
   8   6  12        6.30        6.67      0.95 o
   9   6  12        5.80        6.08      1.14 o
  10   6  12        0.02       -0.88      0.74 o
  11   6  12        0.00        2.58      2.58 o
  -5   7  12       65.13       69.39      4.69 o
  -4   7  12        0.29       -0.03      0.66 o
  -3   7  12        2.05        1.85      1.02 o
  -2   7  12       11.73       12.74      1.48 o
  -1   7  12       99.90       93.54      3.35 o
   0   7  12       44.83       43.90      2.15 o
   1   7  12       11.99       16.42      1.14 o
   2   7  12      186.52      179.81      3.72 o
   3   7  12       62.45       55.79      1.92 o
   4   7  12      150.38      142.10      3.93 o
   5   7  12      214.26      202.99      5.00 o
   6   7  12       53.87       49.75      2.34 o
   7   7  12        2.39        2.21      0.75 o
   8   7  12       85.61       83.62      2.36 o
   9   7  12        0.69        1.60      0.83 o
  10   7  12        4.69        4.49      1.18 o
  11   7  12        0.01        1.23      1.25 o
  -5   8  12        0.53        0.23      1.12 o
  -4   8  12       11.04       16.23      2.57 o
  -3   8  12       32.37       37.01      2.40 o
  -2   8  12      139.35      136.38      4.41 o
  -1   8  12        0.10        0.09      0.78 o
   0   8  12       80.85       83.45      3.84 o
   1   8  12        3.72        2.80      0.76 o
   2   8  12       54.94       58.26      2.09 o
   3   8  12       39.08       42.99      1.74 o
   4   8  12       26.34       25.36      1.74 o
   5   8  12       75.01       67.00      6.48 o
   6   8  12       42.60       41.94      2.20 o
   7   8  12       77.76       77.33      3.02 o
   8   8  12       44.06       49.14      1.89 o
   9   8  12       86.93       74.21      2.33 o
  10   8  12       57.67       56.48      3.59 o
  11   8  12        3.69        3.50      1.25 o
  -4   9  12       47.33       56.00      4.26 o
  -3   9  12      109.21      116.27      5.99 o
  -2   9  12        2.27        2.33      1.10 o
  -1   9  12        6.32        4.90      1.21 o
   0   9  12       62.76       65.22      3.33 o
   1   9  12        0.21       -0.45      0.75 o
   2   9  12        1.63        2.20      0.76 o
   3   9  12      143.79      135.34      3.28 o
   4   9  12      114.31      124.49      3.13 o
   5   9  12        4.67        3.56      1.07 o
   6   9  12       12.26       10.66      1.13 o
   7   9  12       68.66       70.94      3.16 o
   8   9  12       19.08       21.39      2.03 o
   9   9  12      173.54      177.21      5.66 o
  10   9  12        0.01        0.28      1.06 o
  -3  10  12       31.77       34.77      3.53 o
  -2  10  12       44.88       41.80      3.64 o
  -1  10  12        0.51        0.44      0.74 o
   0  10  12       25.09       25.74      1.60 o
   1  10  12      265.27      277.78      5.41 o
   2  10  12      153.90      153.01      3.68 o
   3  10  12        0.76        0.17      0.68 o
   4  10  12        0.73        1.55      0.76 o
   5  10  12        2.89        2.28      1.19 o
   6  10  12       32.36       25.29      1.59 o
   7  10  12       62.43       67.36      2.43 o
   8  10  12        0.51        0.06      2.26 o
   9  10  12       99.52      112.98      4.13 o
  10  10  12       38.06       34.82      2.99 o
  -3  11  12        0.01        0.13      1.74 o
  -2  11  12       71.49       74.48      4.92 o
  -1  11  12        3.03        3.46      1.20 o
   0  11  12       53.86       56.46      2.33 o
   1  11  12       54.40       57.56      2.29 o
   2  11  12        0.16        0.41      0.97 o
   3  11  12      136.74      130.95      4.73 o
   4  11  12       20.78       18.56      1.90 o
   5  11  12       66.99       70.55      2.55 o
   6  11  12        6.40        4.21      1.03 o
   7  11  12        0.49        0.76      1.16 o
   8  11  12       38.01       37.81      2.57 o
   9  11  12       10.77       12.50      1.87 o
  10  11  12        2.77        1.96      1.43 o
  -2  12  12        2.24        2.68      1.33 o
  -1  12  12       68.65       69.30      3.27 o
   0  12  12        9.58       11.20      1.59 o
   1  12  12        2.32        1.60      0.89 o
   2  12  12        2.09        1.18      0.86 o
   3  12  12        0.13        0.57      0.84 o
   4  12  12       44.21       47.87      2.12 o
   5  12  12       31.08       28.08      1.98 o
   6  12  12       82.38       86.23      4.24 o
   7  12  12        6.76        7.12      1.67 o
   8  12  12        0.00       -0.01      1.71 o
   9  12  12        6.06        5.93      1.65 o
   0  13  12        0.01        0.35      1.21 o
   1  13  12       23.14       23.45      2.09 o
   2  13  12      274.77      292.54     12.69 o
   3  13  12      116.67      127.52      3.62 o
   4  13  12        6.89        7.74      1.40 o
   5  13  12      105.28      109.13      4.04 o
   6  13  12        6.39        5.44      1.58 o
   7  13  12        2.60        1.92      2.45 o
   8  13  12      143.54      164.97      7.57 o
   1  14  12        0.00       -0.70      1.24 o
   2  14  12        3.89        1.91      2.61 o
   3  14  12      107.02      116.77      4.32 o
   4  14  12       85.27       90.93      5.43 o
   5  14  12        1.50        1.80      1.31 o
   6  14  12        0.50        0.70      1.90 o
   7  14  12        0.03        0.38      1.35 o
  -4 -12  13        4.40        1.03      1.26 o
  -3 -12  13        7.91        8.56      1.67 o
  -2 -12  13      112.36      113.56      4.30 o
  -1 -12  13        3.14        6.42      2.02 o
   0 -12  13        8.13        9.04      2.32 o
   1 -12  13       17.34       21.58      3.05 o
   2 -12  13       71.33       82.34      5.21 o
  -5 -11  13        5.56        4.99      1.97 o
  -4 -11  13       35.93       31.74      3.04 o
  -3 -11  13        0.35       -0.46      1.51 o
  -2 -11  13       19.01       13.42      1.76 o
  -1 -11  13      429.47      425.12     13.64 o
   0 -11  13      136.91      144.78      4.72 o
   1 -11  13        2.36        0.17      1.67 o
   2 -11  13        0.56        1.73      1.81 o
   3 -11  13        0.32       -0.99      1.08 o
  -6 -10  13       36.20       39.24      2.01 o
  -5 -10  13       51.83       45.94      2.03 o
  -4 -10  13       49.24       41.70      2.65 o
  -3 -10  13       55.75       61.24      4.39 o
  -2 -10  13      139.92      137.83      4.51 o
  -1 -10  13      103.19      101.08      3.77 o
   0 -10  13       11.49       11.26      1.67 o
   1 -10  13      199.60      178.00      7.29 o
   2 -10  13       23.28       26.16      3.12 o
   3 -10  13        3.05        1.49      1.16 o
   4 -10  13       47.04       47.53      2.74 o
  -6  -9  13        9.83        9.42      1.34 o
  -5  -9  13        5.05        4.81      1.04 o
  -4  -9  13        0.44        1.48      0.80 o
  -3  -9  13        4.28        3.40      0.84 o
  -2  -9  13       72.21       72.23      4.19 o
  -1  -9  13      207.69      207.68      5.57 o
   0  -9  13       15.96       16.67      1.69 o
   1  -9  13       67.50       68.11      2.96 o
   2  -9  13       20.37       18.14      2.55 o
   3  -9  13        0.07       -1.00      0.91 o
   4  -9  13       77.80       77.27      3.29 o
   5  -9  13        7.52        4.27      1.42 o
  -7  -8  13       23.09       25.10      1.68 o
  -6  -8  13       64.86       63.46      2.35 o
  -5  -8  13       16.64       15.28      1.29 o
  -4  -8  13        0.13        0.41      0.72 o
  -3  -8  13      346.95      352.53      6.02 o
  -2  -8  13        1.21        0.36      0.69 o
  -1  -8  13        6.43        5.16      1.18 o
   0  -8  13       27.48       23.86      1.84 o
   1  -8  13        0.45        1.31      0.88 o
   2  -8  13       47.75       40.46      3.17 o
   3  -8  13      107.40      101.43      3.46 o
   4  -8  13       10.20       10.90      1.50 o
   5  -8  13        4.65        3.84      1.06 o
   6  -8  13       38.49       37.05      2.43 o
  -7  -7  13        3.84        2.39      0.94 o
  -6  -7  13       71.11       73.55      2.46 o
  -5  -7  13       74.41       74.33      4.79 o
  -4  -7  13       20.81       22.09      1.39 o
  -3  -7  13       18.28       19.31      1.96 o
  -2  -7  13      115.98      115.78      3.19 o
  -1  -7  13        8.32        8.33      0.90 o
   0  -7  13      116.98      125.58      2.84 o
   1  -7  13       36.35       39.03      3.45 o
   2  -7  13       35.99       38.12      3.16 o
   3  -7  13        0.05        0.09      0.84 o
   4  -7  13       89.53       92.29      2.66 o
   5  -7  13        6.38        6.87      1.34 o
   6  -7  13        0.03        0.08      0.86 o
   7  -7  13       65.18       66.66      4.19 o
  -7  -6  13        5.88        5.02      1.01 o
  -6  -6  13        8.85        9.37      1.35 o
  -5  -6  13        2.45        2.96      0.84 o
  -4  -6  13       76.38       70.72      2.25 o
  -3  -6  13      357.94      356.90      5.95 o
  -2  -6  13       23.79       26.89      1.76 o
  -1  -6  13      200.09      196.05      3.76 o
   0  -6  13      101.12       99.80      2.52 o
   1  -6  13       73.03       75.93      2.07 o
   2  -6  13       38.50       37.31      1.47 o
   3  -6  13        2.36        1.75      0.57 o
   4  -6  13       39.08       33.66      1.31 o
   5  -6  13        0.65        0.10      0.61 o
   6  -6  13        3.37        1.68      0.71 o
   7  -6  13        0.26        1.00      1.06 o
   8  -6  13        9.90       10.11      1.88 o
  -7  -5  13       19.36       21.21      2.16 o
  -6  -5  13        0.30        0.27      0.69 o
  -5  -5  13      106.64      110.26      3.05 o
  -4  -5  13       21.04       22.30      1.34 o
  -3  -5  13       22.53       22.93      1.31 o
  -2  -5  13       65.43       61.05      3.01 o
  -1  -5  13      377.41      397.28      6.19 o
   0  -5  13       18.26       16.86      1.06 o
   1  -5  13      439.91      456.78      6.81 o
   2  -5  13      108.10      103.45      2.10 o
   3  -5  13       87.99       89.62      1.76 o
   4  -5  13        6.22        7.02      0.98 o
   5  -5  13       30.75       28.69      1.24 o
   6  -5  13       26.38       26.46      2.01 o
   7  -5  13        0.00        0.34      0.94 o
   8  -5  13       66.33       67.77      3.60 o
  -8  -4  13        0.99        0.16      1.67 o
  -7  -4  13        0.47        0.25      0.59 o
  -6  -4  13      101.59      101.12      2.19 o
  -5  -4  13       65.76       64.48      1.67 o
  -4  -4  13       62.25       58.93      1.55 o
  -3  -4  13       16.90       16.49      0.86 o
  -2  -4  13      164.41      173.55      2.76 o
  -1  -4  13      432.84      422.41      5.27 o
   0  -4  13       13.92       13.13      0.94 o
   1  -4  13      356.62      353.18      4.78 o
   2  -4  13        5.56        5.72      0.61 o
   3  -4  13        8.59        7.28      0.81 o
   4  -4  13        2.22        2.71      0.59 o
   5  -4  13        3.47        3.79      0.67 o
   6  -4  13        0.09        0.65      0.82 o
   7  -4  13      122.14      124.56      3.66 o
   8  -4  13       93.58       99.43      4.25 o
   9  -4  13        5.25        2.82      1.43 o
  -8  -3  13        3.71        4.85      1.17 o
  -7  -3  13       51.75       54.86      2.36 o
  -6  -3  13       57.22       54.15      1.91 o
  -5  -3  13       22.72       20.69      1.04 o
  -4  -3  13      259.90      282.50      6.84 o
  -3  -3  13      156.24      159.69      2.69 o
  -2  -3  13        3.17        5.56      0.59 o
  -1  -3  13       35.28       38.40      1.13 o
   0  -3  13      205.06      210.83      2.76 o
   1  -3  13      147.70      162.12      2.72 o
   2  -3  13       86.22       94.47      1.57 o
   3  -3  13       80.61       85.96      1.83 o
   4  -3  13       30.43       30.31      0.99 o
   5  -3  13        4.87        3.67      0.98 o
   6  -3  13       30.72       29.88      1.71 o
   7  -3  13        1.31        2.25      0.94 o
   8  -3  13       26.39       29.65      2.19 o
   9  -3  13       19.64       18.24      2.07 o
  -8  -2  13        9.89        7.33      2.57 o
  -7  -2  13        9.81        9.65      2.97 o
  -6  -2  13       36.98       33.55      2.20 o
  -5  -2  13      291.71      309.90      4.43 o
  -4  -2  13      101.55      106.33      2.13 o
  -3  -2  13       56.34       55.84      1.46 o
  -2  -2  13       86.00       81.32      1.72 o
  -1  -2  13       10.99       10.27      0.60 o
   0  -2  13        0.02       -0.32      0.29 o
   1  -2  13       56.95       62.71      1.31 o
   2  -2  13        3.32        3.09      0.41 o
   3  -2  13        1.74        1.57      0.34 o
   4  -2  13       11.66       11.96      0.73 o
   5  -2  13       14.31       14.30      1.18 o
   6  -2  13       43.55       43.24      4.03 o
   7  -2  13        0.07       -0.74      1.10 o
   8  -2  13       16.43       18.52      5.42 o
   9  -2  13      111.59      118.12      4.57 o
  -7  -1  13       25.17       28.11      1.94 o
  -6  -1  13       64.05       62.59      2.16 o
  -5  -1  13      170.94      166.62      5.40 o
  -4  -1  13       79.35       75.09      1.70 o
  -3  -1  13        0.87        0.90      0.43 o
  -2  -1  13       83.81       85.01      1.57 o
  -1  -1  13      118.52      118.04      1.89 o
   0  -1  13        0.18        0.23      0.31 o
   1  -1  13       15.89       18.74      0.72 o
   2  -1  13       42.95       43.41      1.03 o
   3  -1  13      333.34      325.17      4.02 o
   4  -1  13      226.81      218.39      2.97 o
   5  -1  13       21.17       19.92      0.88 o
   6  -1  13       30.93       28.54      0.89 o
   7  -1  13       65.74       67.21      2.44 o
   8  -1  13        0.24        0.41      0.88 o
   9  -1  13        0.24        1.02      1.19 o
  10  -1  13        5.49        5.10      1.56 o
  -7   0  13      358.34      363.75      7.69 o
  -6   0  13        1.79        0.59      1.68 o
  -5   0  13      170.64      165.43      4.08 o
  -4   0  13       48.15       45.78      1.68 o
  -3   0  13       42.12       43.30      1.19 o
  -2   0  13      126.32      105.30      1.77 o
  -1   0  13      130.47      133.46      2.03 o
   0   0  13      187.76      207.98      2.72 o
   1   0  13       60.66       65.12      1.20 o
   2   0  13      195.52      191.93      3.12 o
   3   0  13      341.49      354.39      5.07 o
   4   0  13       96.63      100.68      2.06 o
   5   0  13       66.50       63.82      2.06 o
   6   0  13        2.88        3.45      0.60 o
   7   0  13        0.01        0.32      0.49 o
   8   0  13        2.25        2.73      0.86 o
   9   0  13      242.99      248.55      7.57 o
  10   0  13       30.27       25.23      2.25 o
  -7   1  13      154.32      156.88      4.49 o
  -6   1  13        0.48        1.61      0.92 o
  -5   1  13      317.63      325.81      5.63 o
  -4   1  13        1.41        2.99      0.68 o
  -3   1  13       62.19       61.51      1.85 o
  -2   1  13      212.98      224.48      3.11 o
  -1   1  13        9.00        8.40      0.45 o
   0   1  13       90.55       87.54      1.32 o
   1   1  13        6.41        7.15      0.48 o
   2   1  13       39.76       33.37      0.95 o
   3   1  13       36.66       34.07      1.00 o
   4   1  13       44.03       42.39      1.71 o
   5   1  13      449.87      445.58      5.49 o
   6   1  13        0.22       -0.01      0.46 o
   7   1  13        3.20        3.25      0.59 o
   8   1  13       17.33       14.63      0.90 o
   9   1  13        4.87        5.90      0.72 o
  10   1  13       29.35       30.00      1.88 o
  -7   2  13        1.63        0.85      0.98 o
  -6   2  13       15.74       12.51      3.24 o
  -5   2  13       17.83       15.74      1.33 o
  -4   2  13       92.83       91.35      1.92 o
  -3   2  13       89.06       85.88      1.79 o
  -2   2  13        1.93        1.11      0.41 o
  -1   2  13      211.70      216.72      2.63 o
   0   2  13        0.96        1.34      0.43 o
   1   2  13      115.84      107.82      2.00 o
   2   2  13        0.22        0.50      0.31 o
   3   2  13        0.24        0.07      0.34 o
   4   2  13        0.35        0.80      0.41 o
   5   2  13       30.63       30.43      1.01 o
   6   2  13       43.22       42.05      1.20 o
   7   2  13       83.20       82.96      1.77 o
   8   2  13       20.66       20.62      0.99 o
   9   2  13        3.59        3.24      0.66 o
  10   2  13       74.80       83.84      2.10 o
  -7   3  13        0.09        1.25      0.90 o
  -6   3  13        8.20        8.06      1.34 o
  -5   3  13       35.10       36.59      1.72 o
  -4   3  13        1.34        1.34      0.54 o
  -3   3  13      179.76      183.98      3.15 o
  -2   3  13        3.48        3.94      0.74 o
  -1   3  13       43.87       43.69      1.24 o
   0   3  13      698.51      690.14      8.20 o
   1   3  13      160.27      162.28      2.66 o
   2   3  13       13.56       13.41      0.76 o
   3   3  13       37.00       34.86      2.86 o
   4   3  13       13.30       10.87      0.58 o
   5   3  13       36.77       37.80      1.04 o
   6   3  13       61.37       61.14      1.40 o
   7   3  13       52.20       53.15      1.36 o
   8   3  13        8.18        7.00      0.70 o
   9   3  13       68.82       70.91      1.72 o
  10   3  13       63.41       68.69      1.89 o
  11   3  13       15.82       17.48      1.56 o
  -6   4  13       53.21       60.83      3.65 o
  -5   4  13      287.21      311.68      5.79 o
  -4   4  13      169.26      169.79      3.93 o
  -3   4  13        0.07        0.31      0.55 o
  -2   4  13       16.43       15.62      0.77 o
  -1   4  13      388.92      401.51      6.61 o
   0   4  13      117.30      112.14      2.17 o
   1   4  13      358.53      362.34      4.87 o
   2   4  13      146.13      143.94      4.50 o
   3   4  13      195.61      205.19      3.64 o
   4   4  13       47.08       41.20      1.48 o
   5   4  13       44.10       42.77      2.20 o
   6   4  13        0.39        0.74      0.63 o
   7   4  13       19.28       17.59      1.14 o
   8   4  13       87.17       86.36      2.38 o
   9   4  13        0.84        1.57      0.79 o
  10   4  13        4.83        5.60      2.59 o
  11   4  13        3.27        2.89      1.24 o
  -6   5  13      115.96      124.06      7.80 o
  -5   5  13        3.65        3.59      1.26 o
  -4   5  13       10.90       10.14      1.36 o
  -3   5  13       26.76       30.61      1.39 o
  -2   5  13        6.87        9.26      1.30 o
  -1   5  13       59.35       59.85      2.54 o
   0   5  13        0.03        0.02      0.53 o
   1   5  13      155.11      149.72      3.26 o
   2   5  13      347.75      333.43      4.60 o
   3   5  13        0.46       -0.21      0.42 o
   4   5  13        0.05        0.92      0.56 o
   5   5  13       71.92       70.09      1.98 o
   6   5  13       74.78       68.98      2.02 o
   7   5  13       62.25       60.52      2.25 o
   8   5  13       15.04       16.87      1.52 o
   9   5  13        3.44        2.51      0.87 o
  10   5  13        6.61        8.14      1.28 o
  11   5  13       19.27       17.45      1.70 o
  -5   6  13      218.50      237.13      6.33 o
  -4   6  13       18.72       21.59      1.60 o
  -3   6  13       29.88       29.03      3.70 o
  -2   6  13        2.36        1.57      0.90 o
  -1   6  13        6.40        5.54      1.07 o
   0   6  13      125.68      121.69      2.99 o
   1   6  13        2.54        1.25      0.65 o
   2   6  13       12.72       11.21      1.00 o
   3   6  13       49.30       50.34      1.81 o
   4   6  13        9.76        8.77      2.39 o
   5   6  13      104.56      104.20      4.73 o
   6   6  13       91.75       97.49      2.71 o
   7   6  13      154.31      149.07      3.24 o
   8   6  13       68.51       69.78      2.33 o
   9   6  13       42.68       44.43      2.13 o
  10   6  13       10.37        9.28      3.08 o
  11   6  13        8.83        7.52      1.41 o
  -5   7  13        4.97        3.15      1.35 o
  -4   7  13       88.96       99.88      5.53 o
  -3   7  13       24.62       20.48      1.93 o
  -2   7  13       43.96       38.44      2.27 o
  -1   7  13        3.01        2.78      1.00 o
   0   7  13        9.84       11.57      1.10 o
   1   7  13       59.33       57.24      2.01 o
   2   7  13       41.37       44.60      1.85 o
   3   7  13        1.35        1.71      0.67 o
   4   7  13      167.94      161.05      4.39 o
   5   7  13      111.40      103.04      3.41 o
   6   7  13       39.16       43.98      1.67 o
   7   7  13        5.83        6.88      0.94 o
   8   7  13       77.40       76.34      2.33 o
   9   7  13       54.59       58.43      3.76 o
  10   7  13        1.26        2.10      1.08 o
  11   7  13        2.69        3.47      1.68 o
  -4   8  13        2.37        1.82      1.70 o
  -3   8  13       68.46       72.84      3.41 o
  -2   8  13       20.64       20.69      1.90 o
  -1   8  13        8.45        9.82      2.58 o
   0   8  13      264.12      265.74      5.17 o
   1   8  13       29.60       26.45      3.05 o
   2   8  13       41.91       37.03      1.88 o
   3   8  13       17.59       17.36      1.25 o
   4   8  13       20.68       22.69      1.76 o
   5   8  13      134.90      121.22      3.81 o
   6   8  13       90.42       83.53      3.88 o
   7   8  13       11.99       11.65      1.86 o
   8   8  13       34.27       37.22      1.73 o
   9   8  13        3.76        2.14      0.91 o
  10   8  13       44.73       43.81      3.69 o
  -4   9  13      198.31      230.49      9.43 o
  -3   9  13        0.01        1.04      1.61 o
  -2   9  13        0.60        0.62      1.05 o
  -1   9  13       22.78       22.66      1.56 o
   0   9  13       61.97       65.28      2.38 o
   1   9  13       39.04       40.36      1.87 o
   2   9  13       66.65       69.70      3.63 o
   3   9  13       19.47       19.90      2.48 o
   4   9  13       37.04       40.57      1.84 o
   5   9  13        2.12        2.25      1.47 o
   6   9  13       38.80       37.23      3.47 o
   7   9  13       48.82       46.85      2.54 o
   8   9  13      100.39      108.90      4.91 o
   9   9  13        7.69        7.79      2.19 o
  10   9  13       17.37       15.27      1.65 o
  -3  10  13       21.64       25.43      3.25 o
  -2  10  13       16.04       15.45      2.62 o
  -1  10  13       21.51       17.99      1.94 o
   0  10  13        2.61        3.87      0.98 o
   1  10  13       82.95       84.57      3.54 o
   2  10  13       14.42       14.95      1.33 o
   3  10  13        3.33        3.73      0.93 o
   4  10  13        4.52        4.51      1.07 o
   5  10  13      175.10      177.60      5.03 o
   6  10  13        0.44        0.76      1.01 o
   7  10  13       10.33        6.94      1.38 o
   8  10  13      251.67      276.48      9.51 o
   9  10  13        0.20        3.39      2.20 o
  10  10  13        0.67        0.81      1.34 o
  -2  11  13       92.81       91.57      6.14 o
  -1  11  13       34.31       33.23      4.18 o
   0  11  13        5.21        5.67      2.86 o
   1  11  13       52.82       50.36      2.21 o
   2  11  13       60.75       55.66      2.28 o
   3  11  13       11.97       12.29      1.27 o
   4  11  13       34.41       35.25      1.86 o
   5  11  13       39.96       39.69      2.44 o
   6  11  13        0.08       -0.44      1.10 o
   7  11  13       20.17       24.07      1.69 o
   8  11  13        0.11        0.76      1.27 o
   9  11  13       38.60       38.47      3.97 o
  -1  12  13        0.40        1.40      1.32 o
   0  12  13        0.53        0.88      1.07 o
   1  12  13       15.63       15.39      1.77 o
   2  12  13       44.45       48.00      2.21 o
   3  12  13       47.79       54.98      3.38 o
   4  12  13       43.14       45.85      2.15 o
   5  12  13        2.61        0.87      1.22 o
   6  12  13        0.11       -0.04      1.19 o
   7  12  13       13.08       13.87      1.88 o
   8  12  13        0.71       -1.04      1.19 o
   9  12  13        5.31        5.52      1.71 o
   1  13  13       22.75       23.97      5.57 o
   2  13  13       42.53       40.85      2.60 o
   3  13  13       30.66       33.03      2.50 o
   4  13  13       24.42       25.18      2.18 o
   5  13  13        1.00        1.53      2.01 o
   6  13  13       32.56       30.43      3.49 o
   7  13  13        0.35       -0.87      1.55 o
   8  13  13       39.35       39.42      2.83 o
   3  14  13       33.90       34.94      2.62 o
   4  14  13      340.93      387.68     12.66 o
   5  14  13       69.08       64.14      5.00 o
   6  14  13       15.33        8.19      2.86 o
  -1 -12  14       19.83       15.42      2.33 o
  -4 -11  14        1.54        0.58      1.68 o
  -3 -11  14        9.20        9.09      2.49 o
  -2 -11  14        2.44        0.06      1.11 o
  -1 -11  14       36.62       39.73      2.60 o
   0 -11  14      111.16      114.04      4.47 o
   1 -11  14      191.27      180.12      7.65 o
   2 -11  14        3.88        2.80      1.94 o
  -5 -10  14       83.21       79.82      2.70 o
  -4 -10  14       22.81       24.76      1.62 o
  -3 -10  14       16.07       14.82      1.85 o
  -2 -10  14        8.74        9.22      1.60 o
  -1 -10  14        5.08        5.95      1.70 o
   0 -10  14       96.00       89.56      3.65 o
   1 -10  14      122.95      122.77      5.99 o
   2 -10  14       75.94       82.96      5.00 o
   3 -10  14       27.09       25.61      3.24 o
   4 -10  14        9.42        8.90      1.72 o
  -6  -9  14       37.15       39.46      2.04 o
  -5  -9  14        6.34        6.00      1.11 o
  -4  -9  14       85.54       81.69      2.61 o
  -3  -9  14        9.63        6.71      1.04 o
  -2  -9  14        0.44        0.59      0.76 o
  -1  -9  14      175.74      185.09     10.60 o
   0  -9  14       93.33       91.03      3.55 o
   1  -9  14        1.15        1.28      1.11 o
   2  -9  14        3.17        1.60      1.56 o
   3  -9  14       77.74       77.12      4.67 o
   4  -9  14       66.52       63.72      3.02 o
   5  -9  14       35.13       33.38      5.32 o
  -6  -8  14       36.47       33.22      1.86 o
  -5  -8  14       67.29       64.14      2.36 o
  -4  -8  14        0.00        0.03      0.77 o
  -3  -8  14       70.48       66.83      2.25 o
  -2  -8  14        0.22        0.73      0.73 o
  -1  -8  14       11.15       11.52      1.17 o
   0  -8  14      120.80      128.32      4.78 o
   1  -8  14       33.34       36.24      2.50 o
   2  -8  14       10.15       10.94      2.08 o
   3  -8  14        6.11        4.34      1.81 o
   4  -8  14       65.92       72.49      3.07 o
   5  -8  14       14.63       14.09      1.81 o
   6  -8  14        0.07       -0.52      1.43 o
  -6  -7  14       29.47       32.90      1.81 o
  -5  -7  14       22.07       22.28      1.51 o
  -4  -7  14        3.62        5.27      0.99 o
  -3  -7  14       77.94       73.06      2.32 o
  -2  -7  14       49.17       45.37      1.80 o
  -1  -7  14      217.49      221.92      4.26 o
   0  -7  14       35.72       32.29      1.49 o
   1  -7  14      161.08      159.38      3.38 o
   2  -7  14       43.35       40.06      1.64 o
   3  -7  14       46.16       52.33      3.64 o
   4  -7  14       58.31       56.93      2.64 o
   5  -7  14       39.94       44.47      1.98 o
   6  -7  14        1.16        2.10      1.23 o
  -7  -6  14       19.56       19.35      1.55 o
  -6  -6  14        0.92        2.00      0.86 o
  -5  -6  14       91.78       91.81      3.04 o
  -4  -6  14       85.29       80.26      2.80 o
  -3  -6  14        5.56        7.19      0.95 o
  -2  -6  14      112.42      110.44      2.76 o
  -1  -6  14        0.69        1.04      1.00 o
   0  -6  14       13.55       12.54      1.05 o
   1  -6  14       32.71       34.33      1.84 o
   2  -6  14        6.50        7.72      1.20 o
   3  -6  14      138.66      142.78      3.08 o
   4  -6  14        4.99        5.63      0.90 o
   5  -6  14       17.07       16.77      1.09 o
   6  -6  14        8.17        7.59      0.92 o
   7  -6  14        1.47        0.05      1.28 o
  -7  -5  14       87.39       87.50      2.68 o
  -6  -5  14        4.79        1.99      0.85 o
  -5  -5  14       43.20       41.57      1.82 o
  -4  -5  14        0.01       -0.65      0.64 o
  -3  -5  14      229.16      223.40      4.33 o
  -2  -5  14       19.87       18.25      1.22 o
  -1  -5  14        1.01        1.20      0.68 o
   0  -5  14       12.58       15.73      1.07 o
   1  -5  14      263.68      255.67      4.47 o
   2  -5  14        3.64        3.66      0.62 o
   3  -5  14      150.09      153.80      3.99 o
   4  -5  14      139.02      142.21      2.68 o
   5  -5  14        2.73        1.41      0.70 o
   6  -5  14        1.12        1.10      2.11 o
   7  -5  14       12.09        9.08      1.66 o
   8  -5  14        0.11        0.36      1.33 o
  -7  -4  14        3.82        5.09      0.96 o
  -6  -4  14       13.38       16.44      0.99 o
  -5  -4  14       42.01       42.27      2.07 o
  -4  -4  14        0.81        0.46      0.51 o
  -3  -4  14      157.63      163.36      3.48 o
  -2  -4  14       42.25       43.99      1.28 o
  -1  -4  14       96.67       90.82      2.00 o
   0  -4  14       26.21       25.06      2.41 o
   1  -4  14      203.39      222.87      3.47 o
   2  -4  14       13.15       12.42      1.03 o
   3  -4  14      115.91      126.10      4.06 o
   4  -4  14       53.52       56.23      3.22 o
   5  -4  14       38.31       39.33      2.73 o
   6  -4  14       64.69       60.05      2.40 o
   7  -4  14        0.76        0.01      0.95 o
   8  -4  14       17.72       18.40      2.09 o
  -7  -3  14        5.59        5.13      1.11 o
  -6  -3  14        0.43        0.56      0.57 o
  -5  -3  14       21.37       21.05      1.07 o
  -4  -3  14      114.09      123.10      2.41 o
  -3  -3  14      176.17      182.43      3.01 o
  -2  -3  14       29.01       30.29      1.11 o
  -1  -3  14       61.33       61.68      2.99 o
   0  -3  14      178.86      182.34      2.82 o
   1  -3  14      213.80      219.09      2.88 o
   2  -3  14       22.28       23.87      0.81 o
   3  -3  14      253.90      258.50      3.85 o
   4  -3  14       11.57       13.06      0.99 o
   5  -3  14       15.77       15.62      1.30 o
   6  -3  14        8.88        9.59      1.21 o
   7  -3  14       43.61       46.03      2.19 o
   8  -3  14        1.86        4.01      1.45 o
   9  -3  14       14.64        9.52      1.88 o
  -7  -2  14        5.52        6.38      3.83 o
  -6  -2  14        0.08        0.67      0.73 o
  -5  -2  14       17.27       16.78      0.95 o
  -4  -2  14        0.01        0.06      0.49 o
  -3  -2  14       11.81       13.73      1.69 o
  -2  -2  14      226.53      225.18      3.40 o
  -1  -2  14      105.29      111.36      2.25 o
   0  -2  14        4.57        4.08      0.47 o
   1  -2  14       60.93       62.66      1.30 o
   2  -2  14      184.74      184.16      2.53 o
   3  -2  14       33.09       31.76      1.68 o
   4  -2  14      168.02      165.59      3.90 o
   5  -2  14       56.78       54.67      4.15 o
   6  -2  14       46.43       42.46      1.96 o
   7  -2  14        6.16        6.37      1.11 o
   8  -2  14        9.02        8.29      1.48 o
   9  -2  14        6.46        7.11      1.57 o
  -7  -1  14       19.33       14.49      1.58 o
  -6  -1  14       56.40       54.46      3.52 o
  -5  -1  14      108.12      105.67      2.80 o
  -4  -1  14      136.83      136.13      2.46 o
  -3  -1  14      201.40      212.13      3.26 o
  -2  -1  14       77.98       72.88      1.65 o
  -1  -1  14       35.63       40.11      1.08 o
   0  -1  14       46.17       41.37      1.08 o
   1  -1  14       25.80       25.13      0.85 o
   2  -1  14        6.46        6.95      0.59 o
   3  -1  14       33.13       31.81      1.03 o
   4  -1  14       63.70       65.03      1.28 o
   5  -1  14      512.77      527.43      5.62 o
   6  -1  14        0.82        0.21      0.94 o
   7  -1  14        3.35        2.78      0.97 o
   8  -1  14       72.90       75.22      2.77 o
   9  -1  14       46.20       47.43      2.85 o
  -7   0  14       19.71       23.80      2.03 o
  -6   0  14        5.65        7.19      1.26 o
  -5   0  14        2.40        1.45      0.76 o
  -4   0  14       99.83      100.02      2.63 o
  -3   0  14       36.16       36.44      1.51 o
  -2   0  14      261.92      253.45      3.27 o
  -1   0  14      108.90      114.03      1.89 o
   0   0  14      372.66      375.38      4.36 o
   1   0  14       49.95       50.58      1.43 o
   2   0  14       94.25       87.80      1.62 o
   3   0  14       10.09        9.45      0.71 o
   4   0  14      336.37      322.79      4.79 o
   5   0  14       73.56       71.53      1.78 o
   6   0  14       29.30       27.48      1.51 o
   7   0  14       77.32       76.13      1.89 o
   8   0  14       53.55       53.54      2.49 o
   9   0  14       38.49       38.75      2.53 o
  10   0  14        5.43        6.13      1.64 o
  -7   1  14       14.76       14.83      2.32 o
  -6   1  14        1.58        1.85      0.99 o
  -5   1  14      147.75      153.24      6.07 o
  -4   1  14       15.90       15.57      1.16 o
  -3   1  14        0.03        0.20      0.50 o
  -2   1  14       34.39       32.63      1.21 o
  -1   1  14       82.19       84.77      1.89 o
   0   1  14       85.48       79.62      1.75 o
   1   1  14      295.18      309.98      3.94 o
   2   1  14       47.30       52.06      1.39 o
   3   1  14       71.59       67.29      1.62 o
   4   1  14      170.33      168.05      2.93 o
   5   1  14       69.25       69.50      1.55 o
   6   1  14        0.64        0.36      0.50 o
   7   1  14        7.62        8.24      0.76 o
   8   1  14        0.02        0.34      0.55 o
   9   1  14       24.28       24.09      1.66 o
  10   1  14        0.06        0.90      1.22 o
  -6   2  14       96.33       92.54      3.29 o
  -5   2  14       33.25       35.59      1.97 o
  -4   2  14       10.25        7.55      0.95 o
  -3   2  14       51.35       48.73      1.54 o
  -2   2  14        0.09        0.24      0.49 o
  -1   2  14       46.77       50.45      1.74 o
   0   2  14      248.48      273.99      3.93 o
   1   2  14       38.59       40.87      1.25 o
   2   2  14        8.40        7.74      0.54 o
   3   2  14       15.17       13.97      0.71 o
   4   2  14       63.50       57.88      2.16 o
   5   2  14       10.09        8.87      0.65 o
   6   2  14        3.72        3.94      0.58 o
   7   2  14       35.39       36.39      1.75 o
   8   2  14        0.35        1.32      0.57 o
   9   2  14        9.16        8.16      0.95 o
  10   2  14        0.26       -0.19      0.92 o
  -6   3  14        0.59        0.92      0.97 o
  -5   3  14       13.15       11.89      1.62 o
  -4   3  14        3.98        4.01      0.66 o
  -3   3  14       28.72       30.12      1.15 o
  -2   3  14       99.32      101.67      1.97 o
  -1   3  14       14.69       15.54      0.76 o
   0   3  14       11.46       11.61      0.77 o
   1   3  14      186.91      206.15      3.64 o
   2   3  14        5.04        5.26      0.63 o
   3   3  14       35.32       32.05      1.31 o
   4   3  14       23.05       22.93      1.27 o
   5   3  14        7.20        7.67      0.59 o
   6   3  14       95.20       97.94      1.87 o
   7   3  14        1.61        1.16      0.50 o
   8   3  14        8.99       10.00      0.76 o
   9   3  14       17.57       15.53      1.23 o
  10   3  14       19.00       14.73      4.03 o
  -6   4  14       15.79       13.07      1.33 o
  -5   4  14       37.90       38.69      1.82 o
  -4   4  14      120.00      129.66      2.79 o
  -3   4  14       30.04       33.45      1.23 o
  -2   4  14       33.25       32.89      1.46 o
  -1   4  14      128.81      132.59      2.19 o
   0   4  14       44.19       44.21      1.35 o
   1   4  14       15.92       13.15      0.84 o
   2   4  14      865.70      860.24     10.06 o
   3   4  14       61.45       60.07      1.80 o
   4   4  14       55.47       49.26      1.63 o
   5   4  14       12.32       10.27      0.92 o
   6   4  14        0.80       -0.31      0.63 o
   7   4  14       27.06       24.57      2.33 o
   8   4  14      121.20      127.13      3.01 o
   9   4  14        1.80        3.35      0.89 o
  10   4  14        0.05        0.33      0.94 o
  -5   5  14        0.52        0.69      1.10 o
  -4   5  14       62.46       67.14      2.53 o
  -3   5  14      489.67      516.70      8.48 o
  -2   5  14       64.45       61.20      2.76 o
  -1   5  14       26.43       24.82      1.41 o
   0   5  14      157.92      154.92      3.45 o
   1   5  14       25.58       29.52      1.49 o
   2   5  14        9.20        9.34      0.75 o
   3   5  14        3.63        4.85      0.64 o
   4   5  14       63.33       67.16      1.94 o
   5   5  14      269.39      258.56      4.53 o
   6   5  14        0.25        0.52      0.78 o
   7   5  14       41.33       39.90      1.66 o
   8   5  14        2.60        0.59      0.93 o
   9   5  14        1.17        3.11      0.87 o
  10   5  14       36.71       40.12      2.17 o
  -5   6  14       52.25       53.12      2.94 o
  -4   6  14      110.30      109.96      5.69 o
  -3   6  14       23.26       25.92      2.10 o
  -2   6  14        6.32        8.31      1.36 o
  -1   6  14       64.38       64.78      2.88 o
   0   6  14        0.03        0.14      0.61 o
   1   6  14       17.19       15.28      2.89 o
   2   6  14      157.75      158.03      3.51 o
   3   6  14        8.27        9.34      0.98 o
   4   6  14       53.92       50.90      1.72 o
   5   6  14        1.45        0.49      0.63 o
   6   6  14       24.03       20.13      1.25 o
   7   6  14       19.81       21.54      1.34 o
   8   6  14        1.54        1.95      0.82 o
   9   6  14        9.51        7.02      1.05 o
  10   6  14       13.46       11.09      1.45 o
  -4   7  14      145.63      158.33      7.27 o
  -3   7  14       73.68       75.86      3.43 o
  -2   7  14        5.56        6.86      1.35 o
  -1   7  14        1.79        0.70      0.89 o
   0   7  14       12.50       14.85      1.26 o
   1   7  14      199.72      193.90      4.13 o
   2   7  14       15.24       17.03      1.25 o
   3   7  14        2.83        4.06      0.83 o
   4   7  14       59.76       59.80      2.66 o
   5   7  14        1.54        0.54      1.20 o
   6   7  14        7.85        7.28      0.94 o
   7   7  14      198.98      203.18      4.07 o
   8   7  14        7.91        5.64      0.98 o
   9   7  14       63.41       61.11      2.21 o
  10   7  14        4.23        5.62      1.31 o
  -4   8  14       31.64       41.68      4.01 o
  -3   8  14        8.48        5.41      2.00 o
  -2   8  14      162.18      168.08      5.22 o
  -1   8  14       19.55       21.31      1.93 o
   0   8  14       27.71       27.38      1.64 o
   1   8  14        1.53        0.25      0.73 o
   2   8  14       23.39       18.80      1.36 o
   3   8  14       17.82       17.41      1.33 o
   4   8  14       70.57       71.94      2.95 o
   5   8  14       30.67       28.42      2.01 o
   6   8  14      124.49      127.91      7.94 o
   7   8  14      123.98      129.13      5.33 o
   8   8  14        0.03       -0.32      0.78 o
   9   8  14        8.95        7.33      2.42 o
  10   8  14       21.25       25.58      1.98 o
  -3   9  14        0.05        1.20      1.68 o
  -2   9  14       23.44       28.49      3.24 o
  -1   9  14       15.63       12.88      1.35 o
   0   9  14      104.92      112.28      3.23 o
   1   9  14       48.17       44.95      2.01 o
   2   9  14       11.95       11.28      1.40 o
   3   9  14        5.30        6.99      1.11 o
   4   9  14       23.41       19.74      1.78 o
   5   9  14        7.51        9.31      1.42 o
   6   9  14       14.05       13.14      1.66 o
   7   9  14        0.07        1.54      4.00 o
   8   9  14       49.38       47.52      3.17 o
   9   9  14        0.01       -0.10      1.37 o
  10   9  14       37.71       37.71      2.32 o
  -2  10  14      249.30      276.05      8.77 o
  -1  10  14       25.82       31.11      2.26 o
   0  10  14       15.21       13.97      2.57 o
   1  10  14        5.72        7.64      1.15 o
   2  10  14      134.29      131.40      3.53 o
   3  10  14       10.32       13.90      1.59 o
   4  10  14       39.47       39.01      2.41 o
   5  10  14       23.15       25.81      2.07 o
   6  10  14       23.79       25.23      2.06 o
   7  10  14        4.08        3.47      1.25 o
   8  10  14       18.28       16.99      1.92 o
   9  10  14        5.16       10.18      2.82 o
  -1  11  14        9.07       11.69      3.92 o
   0  11  14       31.70       33.85      4.71 o
   1  11  14        0.03        0.28      0.98 o
   2  11  14        9.08        9.02      1.23 o
   3  11  14       49.64       50.36      2.24 o
   4  11  14       54.49       54.39      2.81 o
   5  11  14        3.85        2.10      1.21 o
   6  11  14        2.16        0.64      1.19 o
   7  11  14        5.04        3.74      2.49 o
   8  11  14        0.10        0.59      1.96 o
   9  11  14       34.90       39.81      4.00 o
   0  12  14       71.87       73.27      3.43 o
   1  12  14        4.17        4.61      1.35 o
   2  12  14        0.31       -1.06      1.65 o
   3  12  14      114.88      124.57      6.90 o
   4  12  14      121.40      129.39      6.27 o
   5  12  14        0.37       -0.80      2.00 o
   6  12  14       24.47       23.11      3.18 o
   7  12  14        7.17        8.80      2.58 o
   8  12  14        2.93        2.51      2.41 o
   2  13  14        3.30        2.17      1.36 o
   3  13  14        7.09        8.02      1.63 o
   4  13  14        0.70        0.84      2.13 o
   5  13  14       36.63       36.87      3.77 o
   6  13  14       42.18       47.96      4.38 o
   7  13  14        0.02        2.26      2.58 o
  -2 -11  15       14.29       10.95      2.09 o
  -1 -11  15       31.07       27.82      2.38 o
   0 -11  15      169.10      166.14      7.34 o
  -4 -10  15       18.32       14.39      1.42 o
  -3 -10  15        2.44        1.81      0.93 o
  -2 -10  15       57.54       56.95      5.70 o
  -1 -10  15        7.39        4.49      1.44 o
   0 -10  15        4.57        6.83      1.69 o
   1 -10  15      225.34      226.18      8.59 o
   2 -10  15      103.99      110.50      5.78 o
   3 -10  15       60.67       62.79      4.48 o
  -4  -9  15       14.14       12.85      1.50 o
  -3  -9  15       26.30       25.99      1.64 o
  -2  -9  15       80.41       75.92      2.77 o
  -1  -9  15        2.08        1.95      0.86 o
   0  -9  15        0.11       -0.35      0.98 o
   1  -9  15        0.13        0.69      1.04 o
   2  -9  15       33.12       35.30      3.47 o
   3  -9  15       74.07       76.55      4.74 o
   4  -9  15        0.20       -0.87      1.59 o
  -5  -8  15      116.88      117.99      3.28 o
  -4  -8  15      107.79      103.81      2.98 o
  -3  -8  15       56.06       55.51      2.15 o
  -2  -8  15       13.74       11.47      1.17 o
  -1  -8  15      126.94      133.50      3.86 o
   0  -8  15       10.55       10.90      1.15 o
   1  -8  15      172.86      174.24      3.73 o
   2  -8  15       50.94       54.76      3.85 o
   3  -8  15        4.97        6.56      2.04 o
   4  -8  15        1.47       -0.24      1.50 o
   5  -8  15        0.23        0.38      1.17 o
  -6  -7  15        7.98        8.88      1.20 o
  -5  -7  15        4.80        6.46      1.21 o
  -4  -7  15      207.77      192.69      5.60 o
  -3  -7  15        1.67        0.49      0.84 o
  -2  -7  15       18.24       19.31      1.37 o
  -1  -7  15      138.92      135.89      3.22 o
   0  -7  15        4.26        3.38      0.84 o
   1  -7  15       26.94       26.66      1.43 o
   2  -7  15       36.26       35.64      1.62 o
   3  -7  15       17.60       20.80      3.20 o
   4  -7  15        0.26        0.73      0.88 o
   5  -7  15       24.79       26.24      3.37 o
   6  -7  15       53.20       48.59      2.39 o
  -6  -6  15      120.30      121.13      3.36 o
  -5  -6  15        3.21        3.74      0.96 o
  -4  -6  15        6.81        3.83      0.91 o
  -3  -6  15      211.50      203.99      4.23 o
  -2  -6  15        9.42        7.48      1.00 o
  -1  -6  15        5.27        4.57      0.86 o
   0  -6  15      117.18      106.35      2.71 o
   1  -6  15        9.71       10.60      1.02 o
   2  -6  15        4.44        4.49      0.87 o
   3  -6  15       89.85       87.66      2.82 o
   4  -6  15        2.72        1.59      0.76 o
   5  -6  15        3.45        1.80      0.72 o
   6  -6  15       28.44       24.47      2.26 o
   7  -6  15       11.11       11.39      1.80 o
  -6  -5  15       53.11       54.88      2.17 o
  -5  -5  15        6.55        5.64      1.01 o
  -4  -5  15       11.07       11.48      1.33 o
  -3  -5  15      152.78      153.88      3.50 o
  -2  -5  15        2.95        3.72      0.84 o
  -1  -5  15       36.79       34.99      1.57 o
   0  -5  15       51.97       53.86      2.86 o
   1  -5  15        6.81        5.08      0.84 o
   2  -5  15      141.02      135.35      3.01 o
   3  -5  15       99.18       97.53      2.20 o
   4  -5  15       43.27       40.99      1.71 o
   5  -5  15       13.65       11.36      1.31 o
   6  -5  15        4.12        4.99      1.15 o
   7  -5  15        3.82        3.60      1.45 o
  -6  -4  15       39.19       36.42      1.78 o
  -5  -4  15        4.21        4.41      0.68 o
  -4  -4  15       36.09       33.19      1.25 o
  -3  -4  15       24.80       23.99      1.07 o
  -2  -4  15      129.28      132.34      2.40 o
  -1  -4  15       64.41       63.39      2.00 o
   0  -4  15        0.38       -0.07      0.56 o
   1  -4  15      331.78      346.71      5.63 o
   2  -4  15        7.91        7.78      0.76 o
   3  -4  15      155.71      160.88      2.90 o
   4  -4  15        0.10       -0.86      1.45 o
   5  -4  15      132.78      124.02      3.49 o
   6  -4  15      185.31      192.55      8.48 o
   7  -4  15       35.69       34.88      2.51 o
   8  -4  15        0.42       -1.62      1.11 o
  -6  -3  15        5.64        5.22      0.96 o
  -5  -3  15        5.93        4.95      0.72 o
  -4  -3  15       50.09       50.89      1.53 o
  -3  -3  15       92.53       99.52      2.12 o
  -2  -3  15       56.28       56.68      1.52 o
  -1  -3  15        5.66        8.02      0.70 o
   0  -3  15       43.81       44.10      1.27 o
   1  -3  15      187.39      187.39      2.62 o
   2  -3  15        7.43        6.77      0.54 o
   3  -3  15       14.74       19.28      1.14 o
   4  -3  15      204.78      206.65      3.91 o
   5  -3  15       36.62       41.29      2.54 o
   6  -3  15        2.32        1.54      1.36 o
   7  -3  15       69.84       74.44      2.82 o
   8  -3  15        1.42        0.26      1.25 o
  -6  -2  15        0.02       -0.54      0.76 o
  -5  -2  15        5.71        8.03      1.04 o
  -4  -2  15        5.11        3.97      0.67 o
  -3  -2  15       21.07       22.04      1.13 o
  -2  -2  15      225.12      224.52      3.46 o
  -1  -2  15      138.76      141.22      2.70 o
   0  -2  15        7.74        9.56      0.64 o
   1  -2  15       35.29       33.58      1.01 o
   2  -2  15       38.93       38.57      1.06 o
   3  -2  15        6.68        6.91      0.63 o
   4  -2  15       46.37       44.76      1.25 o
   5  -2  15       21.15       22.83      1.52 o
   6  -2  15        2.61        1.00      0.86 o
   7  -2  15        0.10       -0.38      1.15 o
   8  -2  15       24.37       24.18      2.24 o
   9  -2  15       10.73        9.16      1.78 o
  -6  -1  15       55.26       61.22      2.63 o
  -5  -1  15       30.26       28.78      1.72 o
  -4  -1  15       12.12       10.98      1.25 o
  -3  -1  15        0.72        0.22      0.48 o
  -2  -1  15       21.21       24.81      1.04 o
  -1  -1  15        0.04        0.31      0.45 o
   0  -1  15      378.18      377.26      4.48 o
   1  -1  15        4.75        4.12      0.52 o
   2  -1  15       14.63       16.33      1.27 o
   3  -1  15      142.69      144.99      2.44 o
   4  -1  15       31.92       31.67      1.08 o
   5  -1  15       39.86       43.11      1.27 o
   6  -1  15        4.69        4.27      0.65 o
   7  -1  15       33.15       29.30      3.69 o
   8  -1  15      112.10      107.91      4.21 o
   9  -1  15       23.81       18.20      2.02 o
  -6   0  15      177.97      182.79      4.86 o
  -5   0  15       48.36       53.61      2.05 o
  -4   0  15       15.89       15.06      1.19 o
  -3   0  15      408.07      409.22      6.60 o
  -2   0  15       54.35       53.34      1.40 o
  -1   0  15       60.82       63.48      1.39 o
   0   0  15       87.42       81.33      1.91 o
   1   0  15       41.54       41.75      1.21 o
   2   0  15       59.99       55.15      1.28 o
   3   0  15        0.65        0.36      0.38 o
   4   0  15        0.27       -0.12      0.41 o
   5   0  15       26.78       26.27      1.34 o
   6   0  15       52.75       54.29      1.61 o
   7   0  15      161.06      162.72      2.55 o
   8   0  15       53.20       53.07      2.79 o
   9   0  15        2.89        3.84      1.33 o
  -6   1  15       67.14       61.26      2.70 o
  -5   1  15      237.17      242.89      5.72 o
  -4   1  15       23.33       22.92      2.61 o
  -3   1  15       23.83       23.25      1.42 o
  -2   1  15        3.41        4.07      0.64 o
  -1   1  15       16.47       17.09      0.95 o
   0   1  15      156.52      146.73      3.11 o
   1   1  15       30.14       33.14      1.00 o
   2   1  15      209.16      212.55      3.00 o
   3   1  15      138.89      140.65      2.61 o
   4   1  15        2.18        1.48      0.53 o
   5   1  15       13.66       14.80      0.90 o
   6   1  15       20.82       18.57      1.01 o
   7   1  15       34.69       35.11      1.77 o
   8   1  15        3.11        3.29      0.73 o
   9   1  15        3.47        1.48      1.18 o
  -6   2  15       44.91       46.56      3.92 o
  -5   2  15       32.59       34.80      2.05 o
  -4   2  15        9.88       11.50      2.78 o
  -3   2  15       14.95       14.61      0.99 o
  -2   2  15        3.94        3.08      0.62 o
  -1   2  15       89.93       94.28      2.41 o
   0   2  15        1.87        3.01      0.60 o
   1   2  15       59.04       58.00      3.09 o
   2   2  15        6.18        6.33      0.90 o
   3   2  15        1.06        0.79      0.44 o
   4   2  15        0.48        0.21      0.43 o
   5   2  15      130.77      122.59      2.60 o
   6   2  15       66.65       65.23      2.23 o
   7   2  15       24.20       24.77      1.06 o
   8   2  15        2.80        2.22      0.62 o
   9   2  15        3.24        3.07      1.58 o
  10   2  15        0.01        0.23      1.05 o
  -5   3  15       34.18       28.57      1.92 o
  -4   3  15       58.92       55.48      3.32 o
  -3   3  15        1.21        0.43      0.58 o
  -2   3  15      104.73      106.62      2.34 o
  -1   3  15        9.73       10.29      1.31 o
   0   3  15       26.26       30.04      1.03 o
   1   3  15       83.54       88.42      1.96 o
   2   3  15       18.62       22.30      1.21 o
   3   3  15       28.52       29.59      1.33 o
   4   3  15      295.38      291.16      4.87 o
   5   3  15       16.22       14.90      1.06 o
   6   3  15       34.77       35.58      1.53 o
   7   3  15       14.93       13.78      1.13 o
   8   3  15       21.42       23.89      1.40 o
   9   3  15        0.07        0.46      1.21 o
  10   3  15        0.11        1.77      1.61 o
  -5   4  15        0.00       -0.05      0.86 o
  -4   4  15        7.26        5.83      0.95 o
  -3   4  15        8.10        9.37      0.94 o
  -2   4  15       16.04       17.93      1.07 o
  -1   4  15       44.08       45.59      1.37 o
   0   4  15      100.59      103.69      3.02 o
   1   4  15       15.86       16.21      0.93 o
   2   4  15      499.74      515.35      6.62 o
   3   4  15       10.54       14.57      1.45 o
   4   4  15       38.39       37.76      1.99 o
   5   4  15       35.24       35.16      1.51 o
   6   4  15        3.42        2.55      0.79 o
   7   4  15       29.99       32.13      2.06 o
   8   4  15        9.28        8.74      1.03 o
   9   4  15        0.82        0.64      0.97 o
  10   4  15        3.39        5.08      3.21 o
  -5   5  15        0.05       -0.41      1.10 o
  -4   5  15       14.09       13.43      2.45 o
  -3   5  15      125.21      132.24      3.52 o
  -2   5  15      119.94      134.62      4.34 o
  -1   5  15        7.11        5.52      0.92 o
   0   5  15        0.20        0.48      0.65 o
   1   5  15        3.06        2.18      0.76 o
   2   5  15       86.93       93.11      2.08 o
   3   5  15       26.66       24.48      1.30 o
   4   5  15      381.59      393.98      6.25 o
   5   5  15        2.31        2.76      0.74 o
   6   5  15        3.86        4.25      0.86 o
   7   5  15        0.01        0.68      0.74 o
   8   5  15       39.01       41.57      2.15 o
   9   5  15        2.96        1.37      1.58 o
  10   5  15        2.49        2.54      1.14 o
  -4   6  15       29.61       30.07      3.35 o
  -3   6  15        2.37        3.02      1.23 o
  -2   6  15      103.55      105.59      6.74 o
  -1   6  15       97.99       96.01      3.15 o
   0   6  15        6.98        6.19      1.02 o
   1   6  15      103.42      101.64      2.84 o
   2   6  15       15.60       15.12      1.22 o
   3   6  15        2.49        2.10      0.77 o
   4   6  15        3.50        3.70      0.77 o
   5   6  15       25.99       22.08      1.31 o
   6   6  15        1.37        0.62      1.11 o
   7   6  15       70.93       68.69      2.27 o
   8   6  15        0.05       -0.41      0.78 o
   9   6  15       42.71       38.90      2.44 o
  10   6  15       33.47       37.17      2.89 o
  -4   7  15       45.65       51.07      4.28 o
  -3   7  15       68.84       72.16      4.79 o
  -2   7  15      103.19      103.10      3.15 o
  -1   7  15       21.52       21.78      1.68 o
   0   7  15       23.25       25.83      1.60 o
   1   7  15       19.34       18.01      1.36 o
   2   7  15       96.25       97.98      2.83 o
   3   7  15       22.63       22.89      1.45 o
   4   7  15       15.24       14.28      1.59 o
   5   7  15        0.02        0.19      0.90 o
   6   7  15        4.33        5.42      0.94 o
   7   7  15        0.35       -0.01      1.36 o
   8   7  15      121.86      115.22      3.02 o
   9   7  15       82.63       88.02      3.21 o
  10   7  15        0.45        2.45      1.26 o
  -3   8  15       24.50       29.63      3.48 o
  -2   8  15      162.03      177.99      5.24 o
  -1   8  15       54.13       53.82      2.61 o
   0   8  15       65.90       70.40      2.51 o
   1   8  15       81.01       82.31      2.69 o
   2   8  15       53.55       57.13      5.86 o
   3   8  15      160.70      158.31      3.79 o
   4   8  15       12.04       10.42      2.50 o
   5   8  15        0.20        0.53      1.46 o
   6   8  15       49.78       51.94      2.70 o
   7   8  15       90.46       91.58      2.68 o
   8   8  15        1.72        3.07      1.60 o
   9   8  15        0.38        1.49      1.12 o
  -2   9  15        6.93        8.80      1.57 o
  -1   9  15        8.64        8.40      2.95 o
   0   9  15        9.74       11.63      2.56 o
   1   9  15       46.65       50.06      2.20 o
   2   9  15       71.45       71.75      3.91 o
   3   9  15       81.94       80.56      2.70 o
   4   9  15       82.49       76.87      3.27 o
   5   9  15        1.11        2.25      1.18 o
   6   9  15        1.64        1.16      1.09 o
   7   9  15       90.83       94.84      3.71 o
   8   9  15      116.41      137.65      6.68 o
   9   9  15        5.31        5.02      1.65 o
  -1  10  15        7.81        8.39      2.26 o
   0  10  15        3.78        3.16      1.58 o
   1  10  15        6.98        5.46      1.91 o
   2  10  15      103.14      108.99      3.26 o
   3  10  15        0.13        0.15      0.82 o
   4  10  15        6.42        5.09      1.93 o
   5  10  15        0.13        0.58      1.16 o
   6  10  15       13.41       16.91      2.79 o
   7  10  15        0.52       -0.79      1.88 o
   8  10  15       38.48       50.29      4.30 o
   9  10  15       10.73        8.43      3.03 o
   0  11  15        1.02        0.52      1.18 o
   1  11  15       20.58       18.39      1.93 o
   2  11  15       25.70       25.46      2.15 o
   3  11  15       46.38       43.01      5.71 o
   4  11  15       35.32       39.11      3.65 o
   5  11  15        0.29        0.21      1.80 o
   6  11  15        8.08        5.77      2.41 o
   7  11  15       20.43       19.29      3.05 o
   8  11  15        0.15        1.18      2.53 o
   1  12  15       20.78       24.12      2.29 o
   2  12  15        0.48        0.76      1.22 o
   3  12  15        8.13        6.33      2.73 o
   4  12  15       47.28       46.92      4.21 o
   5  12  15       37.42       34.55      3.71 o
   6  12  15        2.22        1.56      2.27 o
   7  12  15        0.12        2.86      2.38 o
  -1 -10  16       57.05       51.37      2.98 o
   0 -10  16       10.45        9.31      1.68 o
   1 -10  16       85.99       83.82      4.99 o
  -3  -9  16       29.38       31.72      1.81 o
  -2  -9  16       81.37       78.05      2.59 o
  -1  -9  16       10.12        8.99      1.16 o
   0  -9  16       22.90       21.59      1.75 o
   1  -9  16        9.69       10.33      1.92 o
   2  -9  16       40.78       41.38      3.50 o
   3  -9  16      159.26      163.68      7.14 o
  -4  -8  16        0.02        0.67      1.31 o
  -3  -8  16       27.34       28.53      1.71 o
  -2  -8  16       82.26       79.75      3.82 o
  -1  -8  16       32.21       26.52      1.60 o
   0  -8  16       32.67       29.91      1.73 o
   1  -8  16       38.57       35.19      1.70 o
   2  -8  16        0.75       -0.85      0.85 o
   3  -8  16        6.79        4.71      1.91 o
   4  -8  16        3.34        3.57      1.83 o
  -5  -7  16       22.49       19.80      1.56 o
  -4  -7  16        0.99        0.72      0.85 o
  -3  -7  16        2.33        4.36      0.97 o
  -2  -7  16       19.74       21.91      1.50 o
  -1  -7  16       96.09       98.02      2.75 o
   0  -7  16        6.38        6.32      1.38 o
   1  -7  16       19.81       22.71      1.44 o
   2  -7  16       62.67       64.60      2.18 o
   3  -7  16       60.43       59.68      2.91 o
   4  -7  16       12.30       11.16      3.57 o
   5  -7  16        9.60       10.04      1.50 o
  -5  -6  16       70.14       67.14      2.42 o
  -4  -6  16        0.16       -0.12      0.78 o
  -3  -6  16      141.47      141.36      3.47 o
  -2  -6  16       60.56       66.46      2.25 o
  -1  -6  16       25.64       24.39      1.72 o
   0  -6  16      269.63      265.71      4.92 o
   1  -6  16       14.72       14.85      1.18 o
   2  -6  16       45.79       45.01      1.88 o
   3  -6  16        0.55        0.55      0.90 o
   4  -6  16       78.77       82.32      6.41 o
   5  -6  16        0.45       -0.16      1.12 o
   6  -6  16       36.63       31.88      2.58 o
  -5  -5  16       12.08       12.17      1.35 o
  -4  -5  16       80.74       81.31      2.58 o
  -3  -5  16        1.13        1.68      0.78 o
  -2  -5  16       45.43       44.49      1.84 o
  -1  -5  16       93.33       96.03      2.63 o
   0  -5  16       19.71       17.72      1.25 o
   1  -5  16       10.83       10.55      1.04 o
   2  -5  16       63.36       60.25      2.36 o
   3  -5  16       41.02       40.13      1.68 o
   4  -5  16        0.77       -0.20      0.81 o
   5  -5  16        2.85        3.60      1.56 o
   6  -5  16        0.01        0.34      1.24 o
   7  -5  16        2.25        1.96      1.40 o
  -5  -4  16      123.89      125.34      3.20 o
  -4  -4  16       63.02       67.16      2.58 o
  -3  -4  16        0.31       -0.10      0.69 o
  -2  -4  16        1.62        1.97      0.76 o
  -1  -4  16      328.78      339.86      5.79 o
   0  -4  16        5.02        5.43      1.08 o
   1  -4  16       10.47        7.86      0.94 o
   2  -4  16        9.16        8.76      0.95 o
   3  -4  16       26.58       26.92      1.23 o
   4  -4  16       67.40       68.14      2.49 o
   5  -4  16       63.10       68.66      3.68 o
   6  -4  16       13.62       14.52      1.85 o
   7  -4  16        4.79        5.11      1.52 o
  -5  -3  16        1.66        1.23      0.61 o
  -4  -3  16        0.40        0.63      0.58 o
  -3  -3  16        8.82       10.75      0.90 o
  -2  -3  16       11.05        9.13      0.79 o
  -1  -3  16        1.24        0.33      0.51 o
   0  -3  16      192.21      194.25      3.10 o
   1  -3  16       68.70       68.32      1.58 o
   2  -3  16        7.10        6.12      0.73 o
   3  -3  16      508.05      511.76      7.70 o
   4  -3  16        0.04       -0.26      0.63 o
   5  -3  16        0.52        0.83      0.86 o
   6  -3  16        0.25        0.36      0.89 o
   7  -3  16       48.57       52.27      3.02 o
   8  -3  16       50.04       44.50      2.95 o
  -6  -2  16       12.67       12.23      1.26 o
  -5  -2  16        0.22       -0.46      0.74 o
  -4  -2  16      109.22      110.58      2.29 o
  -3  -2  16       14.64       14.53      0.93 o
  -2  -2  16       68.57       79.50      1.87 o
  -1  -2  16       77.21       78.29      1.81 o
   0  -2  16       84.07       90.21      1.92 o
   1  -2  16       35.64       35.67      1.07 o
   2  -2  16      146.00      150.63      2.56 o
   3  -2  16      287.43      287.69      4.90 o
   4  -2  16        1.31        1.46      0.68 o
   5  -2  16       33.13       34.14      1.81 o
   6  -2  16       69.69       71.26      2.63 o
   7  -2  16        9.87       10.55      1.61 o
   8  -2  16       19.64       24.60      2.32 o
[truncated: 34,990 more chars]
